# Supplementary material for: Deep learning to estimate lung disease mortality from chest radiographs
Source: Nat Commun. 2023 May 16;14:2797. doi: 10.1038/s41467-023-37758-5 (PMC10188525; doi:10.1038/s41467-023-37758-5)
Supplement: Supplementary file 4 — Source data [file 41467_2023_37758_MOESM4_ESM.xlsx]

## Sheet: PLCO
PLCO_source_data
Study_ID	Lung_Risk
D-035687-5	69.8379
Z-068065-4	69.3065
V-112980-9	65.9877
D-146819-0	65.09
L-004151-7	64.9272
S-020808-4	62.6045
P-040038-3	64.5755
T-123319-7	57.4221
Y-135564-4	67.3353
T-054361-2	65.7901
J-071999-0	82.6128
I-111221-8	67.2036
R-062018-9	56.5393
V-124545-7	63.9106
W-144823-3	53.7674
E-054768-0	64.824
B-155880-0	61.0452
V-015870-0	63.1665
Q-004228-4	60.2725
S-027504-1	64.0105
H-096954-5	63.4982
N-089895-0	61.8714
R-046250-7	58.176
Q-070342-2	59.2064
S-142713-8	66.7749
U-123158-9	76.415
Y-004497-5	70.5257
Q-000637-1	64.4518
H-120103-7	67.0175
W-091822-9	57.6922
U-132527-5	65.3815
U-083702-3	57.7686
T-103618-7	63.6319
H-039399-2	60.9749
A-136772-2	63.9048
Q-090322-0	58.7015
M-000363-2	57.3958
C-097723-3	59.7579
H-117987-0	68.1907
B-029934-8	59.4687
U-110954-6	64.3743
T-070192-1	68.3397
R-113516-1	57.8612
T-134722-9	65.5121
K-157887-4	60.5823
T-058312-1	60.3663
X-059225-5	64.2529
E-155982-4	69.4966
A-064385-0	62.161
M-059789-1	66.7015
S-006840-4	59.3104
Q-120805-9	64.9541
W-134095-0	59.6806
W-014494-9	55.0468
Z-021499-0	56.3068
C-092278-3	66.2968
X-096701-0	62.1069
A-070577-5	68.1667
T-068014-1	60.8008
U-036317-7	58.8151
Z-072673-9	58.0648
Y-096090-7	65.257
Q-096001-4	56.6513
B-150984-5	63.847
L-042140-4	81.2474
B-066249-6	63.8892
F-158890-6	66.4451
X-059306-3	58.8721
E-011110-4	66.5954
F-007888-3	60.5739
A-016658-9	71.1815
G-101040-4	60.477
V-019380-5	61.5728
U-093503-3	58.8881
Y-082095-3	63.3487
R-058004-4	64.2825
Q-011437-2	92.8449
R-080108-6	59.5897
B-129249-0	58.3228
D-066728-0	69.0097
Y-148470-8	67.466
X-090581-2	58.758
W-046147-6	56.0212
W-001795-6	67.3866
A-113795-1	59.7533
S-023274-4	66.0475
A-132839-4	58.902
V-081516-0	64.1217
N-125500-0	58.1372
M-010641-0	63.6726
Z-085750-0	64.0346
U-033491-2	75.2106
Z-085075-2	57.4879
P-135033-9	54.8052
W-033817-0	71.1695
U-123446-8	65.3894
H-036699-9	63.2853
A-094643-6	67.0673
S-007632-4	60.5127
X-156821-3	66.7667
W-084370-7	59.8456
T-045712-8	59.3683
X-126464-7	68.8967
I-094894-5	68.7786
B-017955-8	57.595
Q-085021-5	68.9227
X-010688-2	58.1841
W-008491-3	65.3789
V-092325-2	61.0767
C-016966-6	62.1556
V-028632-9	63.9146
U-106274-4	60.3356
B-076437-5	73.7169
S-129402-4	75.9971
D-128297-0	62.6704
G-019994-4	56.514
U-140870-8	58.1011
Q-042721-2	79.0819
U-039026-1	64.9083
U-103745-8	58.1904
U-123059-9	70.2306
W-051961-3	59.5617
N-056110-1	66.356
N-007501-1	65.5773
V-062643-4	71.2184
O-027500-9	62.2585
X-115349-4	62.016
J-099629-1	57.0221
A-058337-9	61.9593
B-007848-7	63.2331
F-067927-7	58.1975
Z-156580-5	64.7682
S-040293-3	59.1774
X-155327-2	57.1108
Z-054826-6	76.1448
V-128136-0	68.0005
Y-071565-9	67.4306
T-126226-1	64.7057
Z-025279-2	60.9864
T-102691-4	57.4213
X-155570-7	54.7668
X-153527-0	56.8175
W-160069-3	61.9038
S-045009-9	56.4161
A-089090-6	66.2609
D-068438-3	56.2021
O-126302-9	63.531
C-139771-1	55.4824
W-075631-4	61.2727
R-140543-1	59.0372
U-044183-2	74.5419
T-135325-0	55.7646
R-110438-0	58.1889
Y-071907-3	57.5406
F-018688-4	69.3483
L-043112-2	59.2127
T-143470-3	58.125
F-065578-0	75.703
C-059356-8	60.5111
V-134058-8	65.9111
V-104916-4	63.5204
X-055724-1	59.9124
V-121728-2	62.9806
V-013458-6	63.3408
O-044132-9	90.3783
U-002675-9	52.1318
S-121545-0	61.1305
Y-013983-3	59.1761
R-050237-9	57.3549
L-001064-5	67.4431
A-144962-9	57.833
C-074179-5	64.55
E-078636-1	71.3472
H-004111-1	58.8762
V-159051-3	58.5612
Y-106737-2	59.3849
Q-104740-7	58.2056
P-024234-7	76.4319
X-056192-9	63.553
U-004709-4	58.4133
I-040103-4	64.0092
Y-027627-1	56.08
G-147974-1	61.0921
R-153314-1	64.9014
F-106699-4	60.3334
Q-123541-6	57.8678
D-061796-2	57.8418
D-019766-7	54.2431
O-124610-8	64.6133
T-027703-9	63.788
P-047031-0	63.2264
T-117703-0	60.8841
I-051200-5	61.1384
D-067754-4	68.4978
S-017019-2	61.495
E-065847-9	57.5006
B-139149-0	59.6525
G-077675-0	74.2934
R-106433-6	56.4229
A-062576-7	60.8562
G-074678-7	65.709
V-124815-4	68.0424
O-104135-0	65.3549
H-001051-2	69.4362
C-064684-6	60.2812
K-040303-0	64.5942
X-148163-9	67.4621
V-141384-8	56.6041
G-148856-0	64.3481
C-092683-4	58.864
H-016989-8	63.3359
P-155022-8	60.0906
C-049555-8	59.9041
C-059086-1	61.165
S-025146-3	53.874
E-128469-5	63.0404
C-124993-8	61.4184
C-152479-4	55.0562
X-079043-7	54.4971
Y-056562-4	73.094
K-038979-3	62.7271
A-106883-3	54.5063
O-120236-6	69.0705
G-097079-0	69.4505
L-041150-4	77.6288
W-045463-7	64.2706
Z-087172-4	65.7485
V-162156-6	59.1652
X-051179-2	59.2147
J-047996-6	62.9587
F-155974-1	66.474
B-015885-9	69.7866
Z-081952-6	58.4718
Q-102445-5	70.818
S-118152-8	64.4213
Z-077173-4	57.5308
F-062995-9	55.8643
M-000471-3	64.3235
D-066953-3	65.935
T-128107-1	60.2955
R-021923-9	58.362
T-038215-1	62.7147
S-042381-4	54.6949
Z-084229-6	54.1819
T-051805-3	59.091
F-053698-0	67.7485
V-105627-6	64.1573
X-096323-2	67.2611
M-090120-8	56.5408
R-043253-4	62.4579
D-160886-1	55.7432
O-161330-7	59.858
U-162353-8	58.4038
W-063229-1	70.5797
G-059387-3	73.2503
P-011274-8	64.3557
T-101629-6	71.9509
C-160876-2	66.6954
V-045219-4	86.4382
L-113402-2	62.7402
B-132858-4	59.674
Y-089115-2	59.8172
K-012151-7	59.9751
G-018797-3	61.1418
U-061157-6	58.492
D-096086-6	60.199
E-097716-8	63.161
W-108751-0	61.2913
U-050744-4	51.224
Z-118924-1	62.6918
T-107029-2	55.2113
D-119189-0	59.6005
V-031485-7	63.7094
T-095005-7	63.8213
G-088529-6	59.674
D-062597-3	63.3869
E-082839-5	56.4837
D-146963-5	67.5883
Z-047275-4	63.7494
L-101090-9	60.573
R-080162-2	59.422
D-104798-6	63.9509
P-012345-6	62.2556
Z-144772-2	72.9402
A-054872-9	54.4152
E-138837-2	62.7782
Q-152134-4	65.6387
I-099088-9	70.8081
R-031670-4	56.5718
U-130952-6	64.2866
Y-134925-9	60.2473
Q-101176-7	59.6091
J-031410-4	60.9291
U-090074-7	68.0549
N-120316-6	59.3564
U-134624-7	62.3335
Q-113506-2	62.4305
F-138856-2	64.4599
P-135024-8	66.2512
P-108015-0	62.9233
E-092199-1	60.1968
Q-018322-8	55.2478
G-082985-6	70.1596
F-145669-0	59.9606
D-073676-2	57.9198
H-095694-8	63.1502
X-067640-5	56.951
W-155641-6	62.2562
R-003707-9	59.9072
S-018270-9	66.4709
Q-001384-7	59.6212
N-021037-8	66.2727
N-111532-9	61.5729
S-133173-5	68.5848
B-066924-4	61.1801
E-079419-0	73.6561
P-008610-9	64.5988
S-011925-7	59.2182
N-082102-6	62.186
B-114957-6	59.3263
T-134443-1	60.2661
Y-033855-0	54.7268
R-127160-0	56.9171
X-159125-6	72.6174
X-096017-1	58.1259
Z-157516-9	64.6702
L-041105-9	57.98
Q-115234-7	69.6816
Z-093580-1	61.5199
D-066467-4	60.9238
S-055161-5	54.8648
U-065702-5	65.4986
U-092171-9	63.7124
U-120908-1	57.7769
A-081926-1	66.5847
W-149215-7	62.9741
T-128260-7	58.0802
T-152137-8	65.3819
Y-036843-2	65.0575
U-052715-3	65.1493
M-097688-9	64.2435
U-135614-7	60.4992
T-060841-6	74.6545
D-005789-5	64.0173
L-101135-3	61.9018
Q-130714-0	71.0224
U-055613-6	56.0238
X-044573-5	67.1474
P-013326-5	65.2816
E-028398-7	62.0537
S-118206-3	67.4645
C-094456-3	65.5789
L-113213-3	64.2198
V-047172-2	76.9829
U-136280-5	56.1754
E-160599-0	57.8652
Y-144924-9	66.7906
X-094370-5	59.6024
D-154487-5	66.9293
W-048460-0	64.3634
U-067070-4	54.5553
X-161393-5	65.6446
A-038663-2	59.2638
P-032622-4	57.5085
T-033058-0	61.2713
V-070455-3	65.8252
D-107777-7	54.1598
W-034177-7	60.804
M-030810-7	63.1211
G-074939-3	56.5594
M-100425-9	60.5934
I-089809-1	58.9897
A-041858-4	68.2832
Y-049506-1	59.3168
I-011015-6	57.5301
V-037632-8	64.7248
S-032526-8	61.4139
R-025802-1	59.9985
G-126878-0	64.0169
B-049644-9	59.5516
G-086693-1	61.218
B-022968-4	61.374
T-156205-9	59.4233
Y-091455-8	58.4288
Y-061827-5	59.0443
J-096596-5	65.8386
A-077723-7	68.2187
U-014447-8	63.909
A-157283-4	66.4488
T-004861-2	74.8302
A-042929-2	53.841
W-081265-3	68.3124
W-141547-2	64.2903
X-075416-0	64.4875
S-030537-7	68.2566
B-076572-9	64.2356
S-105903-0	55.9666
Q-003814-2	55.9634
Z-152827-5	58.144
T-109450-7	60.7552
S-136404-1	58.1668
V-152148-5	56.8647
S-057231-4	60.1139
Y-129345-6	61.8902
F-102101-3	57.7664
O-122621-7	60.8217
Z-040984-8	57.618
I-120113-6	61.4184
R-103571-7	62.1289
O-063203-5	59.7866
T-115651-3	53.9463
T-122257-0	67.0216
E-048666-4	61.7653
E-077358-2	55.6035
I-087748-3	65.348
T-025273-4	59.3973
A-142397-0	61.3588
U-107552-3	60.7332
C-137557-7	59.0268
Y-112938-8	62.8466
R-132920-1	57.6939
P-131208-2	69.2454
R-093320-1	68.4661
C-071884-3	70.0894
E-078609-8	59.3496
X-161915-7	69.9525
N-133312-9	66.8902
B-085662-7	61.7938
Y-145950-3	60.9072
F-106897-4	64.7774
E-078078-5	54.8151
Z-155086-4	61.5163
U-010982-8	61.8816
W-137641-8	54.5613
C-013888-5	56.1938
R-085121-3	63.3162
T-030385-0	69.1331
V-047226-7	65.7429
T-112168-1	65.2632
K-131005-2	60.801
X-077522-3	60.8456
B-033687-7	54.8671
G-090959-1	62.7478
C-083827-9	58.0862
W-114484-9	61.652
Y-014955-1	62.2039
S-143028-0	55.9777
W-156505-3	56.0761
W-133780-8	65.2984
O-024044-0	57.6107
B-037962-9	70.6902
R-005732-4	58.4386
C-146539-4	55.0957
M-040044-0	61.4385
A-058094-5	66.3786
S-042048-0	64.4489
M-155010-3	63.5147
F-127993-5	66.0322
G-144797-0	70.8355
U-146801-7	63.5942
W-151618-9	64.7311
F-067477-2	52.7582
A-029843-1	65.9619
N-082012-7	61.4726
I-085669-3	67.8466
C-024859-3	61.6098
W-141556-3	70.0008
L-141401-0	55.9632
U-047432-0	53.748
G-034799-9	58.2685
G-085685-9	60.9741
V-075360-9	61.822
D-076655-3	62.5182
H-133000-0	60.7586
K-030043-4	62.7443
X-056444-4	64.9145
E-008688-6	54.394
P-135231-9	60.6359
K-068769-2	78.102
W-043681-7	57.4549
D-089228-3	69.0419
Q-141901-0	62.1026
C-035929-1	82.9361
B-099135-8	59.0467
X-135392-9	62.2841
M-020442-0	60.4598
X-019463-9	67.9376
R-028610-5	63.4912
Z-021949-5	62.708
Z-072628-4	57.4888
I-074689-4	59.2257
S-033651-2	65.0916
Q-004570-9	67.3341
N-053221-9	60.6573
W-055138-4	55.5249
P-162222-5	65.3028
M-036003-2	63.8731
W-027814-4	65.807
X-043862-3	61.5461
T-021457-8	66.7334
F-029875-4	60.8015
W-019525-7	62.317
D-128828-3	68.2238
W-038272-1	63.7931
H-159693-3	56.1707
W-084541-4	62.331
S-155214-1	54.1345
Z-099160-5	71.2623
C-097093-0	61.7683
O-098689-6	58.3416
B-079911-6	50.1337
Z-146761-3	67.7414
C-138754-8	63.5025
J-137879-5	55.9931
X-058136-5	57.6085
B-105984-0	58.4231
B-034929-2	68.8764
Y-093624-7	57.6064
R-045224-3	70.3452
C-074386-6	62.4796
W-050557-1	59.6739
R-101267-4	59.3674
A-152738-4	59.9839
V-027237-8	63.0409
X-051098-4	60.6269
B-057753-8	65.3428
U-153119-5	73.2421
O-144104-7	61.4075
V-141375-7	63.763
Y-086307-8	57.7847
X-069053-8	55.1518
C-139636-7	54.1068
S-153531-1	65.1566
F-019867-3	61.6585
X-111389-4	53.0208
K-111340-6	63.1526
X-026618-1	68.7227
C-037369-7	66.9736
Z-147076-5	68.7688
D-137828-2	57.341
G-074975-7	59.6245
Y-073905-5	60.6679
O-009320-3	60.0648
Z-018583-6	63.7831
N-022504-6	69.375
Q-004408-2	56.6362
Y-015738-0	56.3024
Z-036394-5	70.2576
X-108680-1	73.4826
A-036881-2	60.2013
L-130511-0	57.5545
U-044264-0	60.2731
L-030134-1	68.3752
D-072938-7	56.0294
O-084110-7	58.7752
T-027325-1	62.9701
G-056786-0	63.1936
O-012182-2	80.9092
Y-025278-4	60.8627
U-017642-1	62.4222
V-122736-4	58.6925
N-070402-4	64.2076
X-006386-8	76.9968
I-104102-9	59.6878
V-081426-1	74.1663
T-139105-2	69.4084
P-126060-3	66.776
S-033291-6	60.9774
S-069300-3	61.5313
L-000254-3	59.384
W-139009-6	55.9073
S-040419-5	68.073
S-030438-7	57.457
A-018683-4	65.0712
U-101387-0	59.8832
D-068609-0	67.6778
K-086958-9	66.5173
W-045454-6	62.7682
F-099733-0	60.8024
W-036661-8	52.8969
X-129812-5	71.8279
U-117632-1	56.6122
Y-116655-4	68.7321
Q-161404-0	62.2254
T-063361-1	64.4225
R-142640-3	61.5942
R-101627-0	59.778
Z-014749-8	62.7907
F-077692-4	55.7834
W-003973-6	61.6279
B-158751-0	61.7511
D-042788-2	63.1642
W-116509-3	66.4875
S-160380-3	54.7701
P-025332-8	63.1898
E-075846-9	63.5831
I-122012-8	67.1162
Z-075265-1	58.0572
A-028925-8	55.123
J-011025-5	58.657
Z-009682-7	57.4288
N-140071-2	66.0752
K-099765-3	69.9516
F-059647-1	66.4788
U-074531-7	64.1161
Z-028357-3	62.8767
O-010166-8	68.0633
B-154908-1	56.6362
C-119908-4	57.0935
G-090689-4	66.8874
V-090507-8	61.2036
A-118961-3	59.1405
K-106111-8	68.4863
T-106084-7	61.7886
Y-077145-3	75.2874
S-129600-4	61.2085
S-114615-0	64.5226
W-013945-3	61.649
Z-153529-6	54.3573
D-129377-9	66.031
O-132242-9	60.1562
T-028081-8	62.9307
D-018875-7	58.1601
F-069358-2	57.7679
Y-093444-9	99.1711
S-052281-4	61.1455
B-085077-8	59.7206
F-038479-3	62.3163
D-156773-6	74.1307
W-054364-6	59.2373
A-145745-8	56.7352
X-156326-3	68.5269
X-072941-0	61.7786
O-152321-7	55.5671
V-046173-1	63.5298
Y-148218-2	67.8404
X-023279-4	61.3613
E-002002-4	54.5531
Q-130525-1	63.5829
U-065018-6	57.0112
O-012551-9	70.9409
C-133957-3	69.1883
P-072060-8	61.0358
V-153282-0	59.8481
W-055084-9	69.0447
Z-015766-1	61.5904
Z-090826-2	58.6659
U-095150-0	61.925
A-016928-6	58.9994
Z-032794-1	63.1478
Y-071448-7	68.8187
W-069304-5	63.0767
M-045120-3	68.3773
K-088857-1	58.7258
Y-080871-9	58.9849
G-146885-1	61.937
E-133959-9	56.1089
Z-055915-6	68.6645
Z-093517-4	59.0031
C-140788-3	58.1213
L-140015-0	59.2165
S-001953-0	70.025
I-025999-6	60.884
Z-063583-1	67.6977
Z-045736-8	62.8152
Q-105217-5	60.6982
U-102494-2	60.0496
O-151502-4	59.3915
M-159959-9	65.3352
D-155765-4	67.8895
Y-062268-0	66.46
D-098408-0	60.2386
W-016852-7	62.9438
N-060232-7	65.2968
Z-078127-0	57.7959
X-138434-6	62.5239
Q-100933-2	65.0294
V-153732-5	66.4177
D-092477-1	60.4615
U-138116-0	64.7873
A-087083-3	66.4676
T-125065-4	59.331
I-101033-9	62.6215
C-105994-9	58.4459
I-097666-5	64.5631
P-007440-1	59.4427
S-115650-5	60.1497
D-097148-3	64.2689
R-040391-5	66.9622
E-064794-3	62.2174
X-114476-6	55.4538
Q-030580-6	62.3788
W-122179-6	55.1712
E-118596-8	60.5954
R-080522-8	57.1902
R-038420-6	63.0217
I-148849-5	54.5565
B-134586-9	66.3967
U-058430-1	60.2429
R-056213-3	66.7758
W-134194-0	60.5086
V-113664-8	70.7303
F-157666-2	64.1901
S-020529-6	59.2518
W-002794-7	62.5152
U-070490-9	60.9544
B-070686-4	72.5442
O-032306-4	80.0293
Y-011868-9	57.2894
R-030464-2	56.8463
D-052697-3	55.9546
Y-035457-2	57.2102
E-068880-6	68.6702
R-022436-1	69.4213
Y-054393-5	56.0566
L-024131-5	59.5228
R-057302-3	64.6387
Q-150352-4	63.8194
H-000232-9	64.3293
A-026693-3	61.2913
Q-043540-5	62.804
N-131251-1	56.6488
U-104582-3	63.7539
A-062189-8	62.5171
G-012111-1	73.7488
B-066186-0	68.6254
T-036712-9	64.5596
B-107469-0	60.8308
C-068482-0	64.1083
N-058899-9	59.556
Y-040776-9	69.0546
C-076861-6	63.1156
N-050332-7	59.4
A-071693-8	67.2463
R-111905-8	62.1108
U-156206-7	62.1489
Y-092274-1	61.7185
A-051974-6	60.5766
B-161487-6	60.8628
I-002015-7	65.3246
K-021025-3	66.7866
B-093582-7	59.8738
H-099906-3	62.8533
D-139727-4	53.471
F-098590-5	58.0202
S-007254-6	60.8396
V-033528-3	59.9094
F-067459-0	72.3592
N-001129-7	65.2573
W-043483-7	66.6351
U-022673-9	67.7211
B-079263-1	70.3691
F-038695-5	61.2789
V-101847-4	58.5939
Z-083536-6	57.699
W-108670-2	61.6192
B-149517-7	63.547
E-151896-1	63.5705
E-118749-3	66.9423
F-135796-3	63.2432
Q-135061-0	64.9291
P-150603-1	67.3505
R-061334-0	63.9877
T-013780-3	65.0464
Q-143107-2	64.0878
C-151975-3	64.6131
X-035195-8	66.2815
W-083164-5	61.3387
N-033232-0	69.7654
Q-013723-3	57.0113
S-034074-5	61.5494
P-122271-0	59.5417
Z-154447-9	59.1392
X-048308-2	62.3348
B-056646-6	52.1828
R-136034-6	57.8643
T-003646-9	55.5291
T-114364-3	61.941
V-029280-5	57.4249
T-156151-4	59.9078
G-037967-9	74.3052
Y-038148-4	61.181
J-085769-1	55.9859
C-049573-0	59.0931
B-033777-6	68.5999
D-045866-3	71.1495
T-101539-7	64.4716
N-014350-3	63.8582
S-128151-8	67.8557
S-011952-0	60.9048
E-161778-9	60.217
F-038497-5	55.9877
T-155503-8	69.6672
B-141678-5	79.4743
V-063345-5	58.3348
X-128435-6	56.6797
O-003614-6	66.161
R-100907-7	63.7586
U-093242-7	59.4786
S-133407-8	60.6581
M-106005-3	57.199
B-083268-5	59.6927
X-031595-4	58.5354
X-025565-5	66.1273
Z-037564-3	61.5117
W-142357-4	63.3443
X-081716-6	59.6888
O-030344-6	57.7237
S-027720-3	62.1013
K-155979-1	53.8372
K-089487-5	64.6473
D-075197-6	63.0822
U-116516-8	63.4062
P-126330-0	71.7465
A-071729-1	63.7782
T-137620-2	66.5155
C-156862-7	67.4593
U-153173-1	70.1049
M-142230-2	61.2658
Z-154690-4	60.9546
N-031810-6	62.1894
H-055887-7	54.7485
Z-145807-6	64.9481
Q-080242-2	59.2214
A-155096-3	55.6129
O-112262-1	62.4076
L-020351-3	59.7247
F-145876-1	57.0793
Y-075048-1	60.1315
W-019264-1	57.9094
V-037263-1	59.9053
H-046968-6	64.8515
A-083762-7	65.9617
Z-126259-2	55.5348
P-113361-0	64.1365
G-076946-6	60.1364
R-034163-6	58.2806
V-142617-2	57.5254
P-063114-4	62.6179
U-070922-2	56.7017
U-034607-4	58.4886
S-040383-2	59.4881
U-144623-7	60.7989
V-047901-5	58.1572
Z-006694-5	57.8274
U-020396-9	61.7588
B-129726-8	57.7396
Y-137490-9	57.5361
L-034112-3	63.34
D-155297-7	55.54
P-004146-8	57.4516
P-024810-5	60.6044
C-085339-2	59.8358
R-107306-4	60.7694
Z-024469-0	70.3741
W-029740-9	59.5442
Y-134385-5	60.7833
R-011744-1	71.2053
N-020560-0	59.4851
V-003684-9	57.9853
Q-154501-3	58.2164
B-058545-8	60.1262
W-125257-7	63.282
P-106440-1	60.2298
A-090494-7	60.6699
N-004342-2	65.0085
L-000551-3	64.9252
Z-154528-7	61.7222
T-154252-2	61.598
N-081400-5	62.8098
R-061433-0	62.5685
C-031879-2	67.3501
J-060300-2	58.3599
G-147767-0	56.29
S-113238-1	66.6308
U-114437-8	58.4893
I-119599-1	84.6335
F-138469-3	58.1325
X-153608-8	64.8338
D-081488-1	59.496
N-062212-7	60.1827
A-028583-4	56.543
V-051555-4	60.756
W-065029-3	60.8112
C-134866-5	76.4248
S-004068-4	60.0482
S-153135-1	71.1928
R-072026-0	63.6067
K-072010-3	62.2317
F-018697-5	60.9531
Q-101725-2	63.553
Z-108079-6	60.0432
S-151128-8	55.8363
U-131195-1	71.4204
W-075424-3	64.7647
Y-038409-0	64.6587
D-056549-2	67.636
A-136394-4	67.205
Z-118672-6	56.7019
S-060156-9	96.6301
X-127643-6	65.4986
Z-116638-0	59.479
W-078412-5	64.2351
E-107958-3	76.2847
U-081560-7	68.2521
T-153343-0	62.4082
K-001702-1	57.516
W-019480-3	57.242
P-120633-4	72.0401
U-128252-4	62.6846
G-089852-0	57.2913
X-003866-3	64.4868
Z-057454-2	56.3056
T-007741-3	63.6812
R-056204-2	58.5572
Y-080079-9	58.9884
S-046143-4	61.2497
D-066845-2	62.9248
T-051454-8	56.4865
H-089790-2	66.324
K-097839-8	53.946
C-057736-4	62.3328
R-070280-4	54.408
B-084555-5	64.5888
C-161749-0	58.7502
Q-042091-9	61.778
R-022256-3	61.0719
D-148628-3	52.0992
D-016985-6	64.6251
W-145192-1	61.6877
V-135138-7	67.076
W-087421-5	67.8062
R-036044-6	58.5818
V-112269-7	67.6717
X-035870-6	60.1933
P-006810-7	56.0375
U-028181-6	59.2128
Y-035709-7	55.4347
C-049078-0	59.9883
A-044189-0	59.9181
K-040132-3	62.4316
Q-025315-4	60.1614
Y-043584-3	60.4638
R-015614-2	71.2915
F-069826-9	61.0991
Z-078424-0	68.1384
T-138043-5	60.2858
R-043721-1	62.9348
W-115573-9	61.5693
T-135505-8	60.7803
Y-072834-7	61.3627
Y-030786-0	60.079
S-005283-7	67.914
F-048487-4	57.091
Y-063555-0	68.5257
X-048209-2	56.3815
Z-027493-6	68.0501
X-063482-5	62.383
J-021312-4	57.1925
F-143599-1	59.8094
D-016598-7	61.1385
N-105331-3	62.1158
S-041328-7	64.8469
C-047539-4	59.372
W-045517-2	56.0559
R-102554-4	59.8278
Y-158208-1	60.2161
R-145331-5	63.7613
T-144316-8	56.7336
Z-123982-2	75.8091
W-135490-1	58.5111
B-112977-6	65.9771
O-022406-4	63.0401
Y-156390-8	59.8936
G-066839-5	53.1369
D-068564-6	61.2619
Y-082644-8	57.8699
P-111057-7	63.6315
B-158274-2	59.7876
S-035451-4	59.2674
C-047980-9	56.4319
Z-018682-6	76.5431
Y-063807-5	55.5901
T-009451-6	57.7491
F-074299-1	54.268
B-095841-5	62.9719
W-129118-7	60.1146
G-149864-2	59.4742
X-118490-2	64.8634
S-118125-5	61.405
C-076249-4	70.9329
T-028045-4	65.3591
P-015414-6	58.227
X-008960-8	63.6515
T-004753-1	64.7849
M-010146-0	58.3602
V-062328-2	75.0225
A-039608-7	65.3887
S-075402-9	57.7723
D-076178-5	55.9135
A-065357-8	71.2998
R-004535-3	65.9816
X-119228-6	59.4768
P-123432-7	59.8991
Q-028420-8	64.7668
B-027819-4	64.8003
T-036280-6	58.5583
V-032097-9	62.9204
S-040842-8	62.8511
I-088738-3	58.7888
K-032500-2	59.6705
Z-110896-0	59.5446
T-153181-4	61.0368
G-068189-2	56.3414
B-118458-0	66.2866
R-053603-9	61.8649
Z-091960-7	70.9934
A-062972-7	58.3716
B-094491-9	67.7037
O-004460-2	57.8396
Y-035295-6	68.6835
O-000338-5	67.144
Q-110815-0	55.7908
H-097188-9	60.7852
X-095450-4	63.9669
W-147406-4	55.201
N-003082-5	64.9049
V-107670-3	59.539
B-109773-3	69.5228
D-049628-3	60.8215
J-132030-8	62.7915
X-080258-9	58.3201
Z-015694-4	68.6479
F-080788-6	57.4586
U-019181-7	66.1813
E-083766-9	56.8022
Z-158524-1	57.2748
Y-039660-7	56.8305
U-008084-6	66.3827
T-130519-4	68.6337
M-034500-0	59.3419
Q-137041-0	64.336
C-034597-7	59.7124
V-023178-8	67.9304
U-028442-2	61.5119
F-134995-2	60.3514
R-121139-1	66.0402
X-085730-2	62.3077
V-072624-2	59.5417
R-027026-5	70.6882
Y-078900-0	51.5375
W-051781-5	62.4598
X-041378-2	73.2975
B-067338-6	63.1834
S-152127-9	57.8895
H-076488-8	88.7733
N-061015-6	65.585
E-097293-6	59.9598
Y-034746-0	57.64
S-008046-6	65.0873
W-141808-8	62.8472
G-005999-0	67.1234
Y-145482-6	64.4669
P-041442-5	61.1817
J-089819-0	60.6177
X-106781-9	62.268
V-162039-4	61.5755
Y-019095-0	62.2664
B-128709-5	66.9804
L-058978-1	57.133
A-106496-4	60.9336
Z-038905-8	61.4555
C-126838-4	63.7671
R-014417-1	62.9206
X-016646-4	52.4049
L-158689-3	55.9173
Q-118213-8	64.9272
F-067657-0	58.1099
J-097397-6	64.7183
C-117649-6	59.888
A-067814-6	61.8108
U-082361-8	67.8108
Q-033262-7	67.7637
C-004798-7	58.1346
A-116846-9	54.9645
X-116825-3	57.1554
P-105603-6	88.8677
A-077291-4	60.9161
B-150768-3	62.1635
G-086279-9	66.6824
V-093036-4	66.484
Z-075751-0	60.7435
X-156614-2	69.3827
S-107280-0	63.617
X-087404-1	61.1855
R-020654-1	64.8261
C-004978-5	59.8385
O-000662-8	60.0447
C-090991-3	55.3546
F-023899-0	62.3485
X-161348-0	60.9591
J-089891-8	78.8778
D-026885-6	65.36
U-139331-3	65.159
T-092080-2	61.0798
B-044289-8	64.2979
Y-048930-3	70.3187
R-126422-5	61.857
R-130625-9	69.843
T-120529-5	63.6134
O-103523-8	60.0014
X-159800-4	62.243
D-148844-5	62.4325
M-130224-9	63.3885
C-127279-9	61.9317
V-157512-7	60.8982
Y-145905-8	68.1554
N-106303-1	68.4547
E-155919-7	56.9316
W-088312-5	66.0881
W-044653-5	59.6153
G-098258-9	57.8206
G-078746-8	71.5131
R-150308-7	62.6249
S-040059-9	65.6953
E-075477-2	73.0114
X-042782-4	59.1507
W-025087-9	73.3908
H-130120-9	65.1291
A-033884-9	56.7095
B-147942-8	64.0724
S-131283-4	72.575
Y-081672-0	57.0462
S-001863-1	63.3138
T-050356-7	62.1893
A-140939-2	61.095
Q-058210-7	59.9364
T-053623-7	56.803
T-143047-0	59.3364
V-012729-2	63.8151
K-015031-8	80.1049
Y-092319-5	63.3669
X-127625-4	58.0628
U-021827-3	59.0625
Y-139407-2	59.1081
P-093120-5	63.8811
D-157556-5	60.6616
Z-119806-0	58.3821
S-106902-1	63.2561
A-158390-6	58.879
Y-119337-5	55.5499
A-148706-7	55.1724
E-137964-4	61.1565
U-124247-9	61.2923
C-088552-7	70.4163
X-035465-5	57.4686
A-008747-0	59.8469
L-031241-3	60.1935
Q-091105-9	70.5017
C-097732-4	61.2194
Z-144529-7	58.6198
Y-084282-4	58.486
L-001712-0	63.3452
K-012016-3	52.9179
S-030654-9	63.0801
D-156197-8	56.7795
D-109577-9	65.8225
I-097729-1	70.3573
B-146367-9	61.5936
V-108390-6	63.5641
I-095686-5	72.5629
N-010570-1	63.6473
C-127963-8	62.6163
P-158001-9	58.5871
S-112770-4	62.0032
E-077916-8	65.7375
P-129030-3	68.8822
O-114035-0	69.6807
X-051719-6	71.3282
A-102896-0	62.0789
I-048598-9	60.0418
P-079799-6	60.1408
P-051054-6	62.9055
C-036874-7	65.889
T-152515-6	56.6611
X-029246-7	61.4095
U-033293-2	61.3623
H-068739-5	57.8776
M-082011-9	62.8894
P-103443-8	63.9044
T-151219-5	60.9354
A-014939-5	61.8349
C-049582-1	67.3774
I-059587-9	58.1505
V-063552-6	66.3561
Z-138742-3	65.1105
N-002335-9	60.1145
A-017549-9	63.8182
Y-008358-5	58.3969
N-054301-8	66.7446
B-073629-1	63.9751
D-047837-2	58.3417
C-146926-3	57.9111
W-023944-3	59.2832
A-091394-8	60.9916
A-156662-1	71.8268
T-016318-9	68.5458
S-036441-4	63.2031
W-034384-8	66.576
V-004467-8	57.9009
Y-066426-0	71.1023
C-092575-3	68.5131
X-065318-0	64.4851
E-008778-5	56.8075
Q-022138-3	71.2794
X-042692-5	60.1671
G-106979-0	56.5045
Z-042379-9	50.533
R-070640-0	66.8831
C-108487-1	66.7427
D-037388-7	72.9505
S-024624-0	65.4024
R-115154-7	69.4362
Q-011293-8	60.2917
A-010979-5	67.1145
M-088868-8	60.4936
X-138452-8	59.2882
N-019030-6	65.7062
V-017670-2	63.6635
N-025123-1	65.0603
G-048668-0	67.0757
V-072327-2	79.7795
Y-117690-9	63.4667
V-090390-7	64.7329
G-078368-0	58.8119
Y-029454-6	56.5609
C-085267-5	58.6469
H-031120-9	61.8712
J-097658-2	67.209
Q-140182-7	67.7784
M-150510-8	64.5607
R-053531-2	56.1652
M-033510-0	59.1793
Z-048364-4	52.8579
U-006068-2	65.5846
C-104887-7	62.1079
O-126113-0	55.8649
Z-026881-4	63.8443
C-055765-5	53.4905
F-054895-1	64.159
H-100150-2	61.8342
C-075619-0	60.1123
Y-143259-1	73.8903
Y-108168-7	71.7016
S-092241-0	63.0652
U-121556-7	65.2182
A-088019-7	65.0913
Q-031309-9	72.6788
Z-038707-8	60.3067
D-049709-1	61.675
I-032300-6	69.9549
Y-115584-6	61.6919
X-103379-5	53.4732
X-144446-3	64.9726
V-029019-8	63.9477
T-116263-5	65.1647
V-056352-9	62.096
R-052415-9	62.4139
W-043636-2	59.714
X-125474-7	71.8859
C-023878-4	64.101
K-080011-1	65.7153
W-013585-7	69.7018
A-039554-2	68.1707
Z-109573-7	55.7766
M-111117-9	64.8844
W-141691-7	57.9666
Y-079071-8	85.0006
I-153988-4	62.7431
M-040701-6	62.5802
S-115245-4	70.166
A-097361-1	67.7988
K-078939-9	60.8559
B-019179-2	62.8068
N-030055-9	64.768
M-030126-8	60.1533
T-137116-1	70.2416
P-104118-6	74.4363
V-048540-0	63.2873
Z-066508-6	62.7337
W-041377-4	58.7666
K-047889-3	50.3912
O-031352-8	63.8249
A-136655-0	68.8709
D-136595-8	58.8117
H-079278-0	61.6665
B-099603-5	65.5053
T-031339-6	63.4957
V-042762-6	60.6631
X-160772-2	62.4179
W-142960-5	72.1255
X-109472-1	65.4668
H-069792-2	60.5801
A-049805-7	64.3805
R-008072-1	72.3299
F-118687-5	60.0101
G-092786-6	53.2012
T-017371-6	67.6002
S-157131-5	62.6509
W-103747-4	61.1556
I-122300-7	63.3516
E-078249-2	59.5788
O-136400-9	60.2833
V-040908-8	73.0623
Z-126484-5	61.8447
S-047061-7	66.68
S-155232-3	62.3678
V-080364-4	58.087
Z-115954-1	63.4465
O-002840-8	61.2739
X-147524-4	63.0872
X-139226-6	61.0527
Z-035476-2	68.3395
Q-041236-2	62.8863
X-145751-5	59.2355
W-143293-9	63.2268
I-087667-5	67.805
A-028529-8	54.9863
N-015601-9	58.061
X-072446-0	67.1996
G-146759-8	68.2587
C-146971-8	57.8103
A-072818-1	62.3773
J-148796-8	64.5258
Z-061657-6	58.9741
Y-109662-8	64.7454
W-091552-2	55.8753
Z-108466-5	64.7893
T-101962-0	69.4687
N-006520-2	70.7922
Y-035358-2	61.1117
U-026381-4	65.8786
P-027033-0	63.8597
T-106345-3	61.5044
A-045647-7	55.8746
D-086366-4	55.5867
F-084469-8	65.7023
Y-084471-3	55.5167
E-045579-2	53.9878
U-135029-8	66.8476
T-065044-1	60.781
Q-073042-5	63.2272
P-081060-7	62.0615
Q-042226-2	67.1753
T-153118-7	56.195
T-085141-1	65.7567
P-013191-2	64.1272
W-115951-7	63.296
S-114408-9	60.0142
S-033345-1	60.8526
S-126702-1	58.4376
P-112155-8	65.6168
Q-024613-3	73.2349
Y-103686-4	80.3617
T-010585-0	61.5675
X-087125-3	61.5482
P-035124-7	64.8756
U-029108-9	62.7347
S-141246-0	65.57
B-108657-0	59.337
W-067342-7	73.827
R-007280-1	71.3019
T-131455-9	63.6232
Z-000997-9	63.0472
K-098874-3	60.5984
R-140264-3	78.9785
F-105979-1	65.649
Y-008835-3	67.0167
X-156137-4	61.6719
P-050226-2	56.9797
W-081355-2	79.2795
W-016492-1	63.6522
F-019939-0	66.9025
P-125313-7	73.2766
V-014691-1	60.2077
S-082314-7	87.7372
M-133122-2	66.1058
V-069411-8	64.1198
R-044702-0	64.6652
W-070519-7	58.956
X-135068-6	64.9398
C-148915-4	57.7795
Z-123793-3	65.5322
R-127241-8	57.746
R-139121-8	61.3893
N-113071-5	58.0056
F-037399-4	58.5793
Z-018385-6	61.8677
U-127037-1	69.5434
E-055668-1	77.9777
H-099735-6	62.5773
W-003847-3	61.503
G-054968-6	71.2646
T-106192-8	59.6203
S-031266-1	70.8929
Y-145491-7	59.6162
P-007620-9	63.6003
O-041261-9	70.9094
R-050480-4	70.4546
V-079302-7	65.3128
W-047182-1	69.1074
A-045278-0	60.403
U-037415-8	56.7358
B-034749-4	63.4156
X-016727-2	57.7096
F-037975-2	62.3336
U-147080-6	67.543
A-077453-0	63.0858
U-092441-6	59.378
P-123522-6	63.9753
B-003879-6	63.5023
U-135209-6	64.5516
X-045626-1	61.5798
W-047434-6	67.0199
Y-056544-2	57.6722
K-104023-7	73.3709
A-161855-5	66.7162
S-129213-5	58.316
X-044942-2	63.9459
I-146788-7	61.6062
Q-051334-2	62.1679
X-150359-0	62.0898
R-040850-1	67.1897
N-015511-0	57.7959
W-009175-2	59.0004
F-077584-3	70.1786
P-114450-0	61.8975
X-030839-7	58.3446
S-083331-0	67.8489
U-044912-5	63.1908
L-133103-2	64.0184
C-145567-6	60.7711
X-105962-6	69.5531
P-088997-5	69.7192
H-012103-8	65.7703
D-149375-9	64.3617
W-131458-3	62.035
E-054957-9	58.6091
X-025916-0	56.6005
E-159780-8	62.8421
G-096665-8	58.3664
C-137728-4	63.0562
Q-065311-4	65.047
R-006371-9	59.4462
I-085867-3	55.5954
S-017811-2	64.6205
D-084485-4	59.7571
X-063671-4	60.1701
L-001127-1	57.2916
D-149078-9	59.7206
S-122418-8	59.8894
U-019019-0	59.3152
S-127332-5	54.4367
X-154148-3	61.2018
H-157497-1	59.8672
Q-022723-2	53.8917
L-044012-3	68.4934
I-119878-9	61.9747
H-149577-1	62.0776
A-136934-8	57.8698
O-010562-8	56.0549
B-147843-8	79.2795
W-161239-1	72.5228
A-047177-2	65.394
B-008991-3	59.6676
U-063191-2	56.6455
W-152095-8	64.5969
U-026930-9	71.1194
V-088023-8	58.4203
I-146968-5	60.3548
B-152964-5	62.2575
P-122316-4	63.3031
Z-015892-4	57.9141
C-146935-4	59.7105
P-150036-4	57.8061
M-005511-2	67.5799
R-021293-6	57.1155
X-036716-1	61.8996
Y-157038-3	62.2105
R-132614-0	64.0797
W-058270-1	67.6615
L-160040-3	64.3879
Q-124243-7	69.5801
W-023188-7	59.9578
L-068599-3	61.3717
X-129290-3	62.6975
W-094216-1	55.3823
P-123630-7	64.8065
Z-043297-2	61.2946
U-114338-8	59.5949
P-101544-6	61.1927
T-014581-4	67.2865
S-146610-2	65.6856
B-139608-6	57.5248
U-015194-4	61.2882
B-072666-4	60.5154
T-055630-0	68.0142
U-091073-8	61.1697
S-027603-1	66.9813
R-033650-4	61.4637
F-018877-3	75.5492
R-063206-9	61.5505
U-143633-7	56.2874
S-023553-2	63.9231
E-109686-8	61.0546
E-059583-7	63.7866
R-154610-2	63.2903
N-151330-9	56.3976
I-110105-5	66.8315
X-004658-3	64.0246
R-152027-1	62.9881
Y-065715-8	67.4508
B-152595-8	65.9655
D-047855-4	60.4185
Y-011895-2	77.036
L-030620-0	68.9309
W-006781-0	60.1098
Y-147408-0	68.3225
F-119695-7	66.2118
B-088434-7	64.1592
T-121069-0	58.7211
R-052622-0	53.9052
U-162191-2	59.099
G-026888-0	60.1111
H-099159-8	58.4107
B-097605-3	59.1336
Z-066625-8	73.875
Y-131766-0	64.5588
K-110512-2	61.4355
V-080427-0	55.9211
U-144308-5	64.7506
U-064460-0	60.9314
A-069047-1	55.0252
S-122913-8	70.6988
N-104521-1	58.9532
E-012010-5	62.7185
N-011164-1	69.0222
A-082556-5	64.7965
S-017532-4	67.4515
K-098883-4	63.1884
X-132647-1	61.1336
W-102793-8	64.3433
U-150491-0	62.8945
J-086894-5	60.7777
W-039325-7	68.4534
N-130117-6	67.0382
E-054894-3	64.1325
O-112433-8	63.8969
V-111387-8	63.8276
W-112387-7	61.4794
S-104904-9	64.2967
C-082693-5	53.249
T-143542-0	59.3334
N-030082-2	59.5104
B-093654-4	60.1204
M-133302-0	55.6887
W-011848-1	57.0758
Q-090016-9	53.5617
C-047827-3	57.9362
N-120262-1	58.352
T-143416-7	65.7627
G-145877-9	62.1618
Q-014803-2	75.4503
Q-141118-1	61.1809
X-077414-2	56.6195
Q-145060-0	64.8618
E-068745-2	62.7431
U-081605-1	61.3398
P-150360-7	62.9227
Y-093363-1	62.7843
C-127198-1	57.9708
Q-102562-7	69.2451
W-143491-9	58.4032
U-009632-2	69.7687
D-076862-4	70.7941
C-078580-0	55.9498
F-086962-0	74.1135
F-109948-2	57.5016
F-109759-3	65.8333
H-037788-9	70.282
W-155911-3	60.6184
Y-075390-6	68.6477
Q-008062-2	79.4374
B-088029-6	56.8022
V-027048-9	55.7879
Q-020905-8	66.4043
Z-077245-1	65.2255
B-087543-7	68.3514
Y-091914-4	58.3432
J-079388-7	66.6341
D-085466-3	58.2559
Z-138427-1	61.4634
T-092044-8	68.9678
S-108009-3	63.1644
O-104162-3	73.9954
Q-114622-5	60.7658
X-094613-9	64.8485
X-081941-9	58.5183
W-119470-3	59.8032
M-001920-9	65.0493
Z-025792-4	74.2314
R-132632-2	65.0267
M-022017-9	64.0568
K-003412-4	57.6495
W-043870-6	61.9403
V-109461-4	56.5543
O-135500-8	59.3502
W-090553-1	67.2764
Z-007774-4	61.7329
H-007989-9	55.1259
Y-066372-5	56.2834
U-077303-7	70.5345
L-069895-4	64.0317
T-063451-0	63.0983
E-078546-2	65.036
I-086299-7	69.7258
W-141484-6	66.9723
T-003781-3	70.2837
W-041368-3	60.3047
Y-148047-5	59.994
W-139126-8	67.8766
A-119870-5	64.5119
C-106399-0	60.8286
F-139684-6	60.5925
E-156846-1	63.2595
M-030513-7	60.1883
S-017541-5	65.8888
L-056998-1	57.4375
P-043611-4	67.0417
U-040844-4	53.6864
T-054316-7	71.388
S-136233-4	63.126
Q-156103-5	66.2311
L-111620-2	64.2077
B-099180-3	60.5165
G-049379-2	57.4422
S-054351-3	59.8918
C-049924-5	64.6841
V-153228-4	62.7959
B-006885-0	63.6354
E-054678-1	61.7832
B-134685-9	60.3299
D-078734-3	65.2563
C-019567-9	55.3861
Q-023731-4	57.0505
Y-155625-0	60.5064
C-086257-5	65.372
U-125723-8	57.9673
C-134578-6	69.2719
U-032375-9	64.5537
S-116460-7	58.0524
A-144827-5	57.5737
B-039681-3	60.9143
D-128594-0	62.2274
X-122189-5	64.385
T-111592-3	73.8804
A-041966-5	62.3743
H-003031-2	59.1084
V-102558-6	67.9386
U-141257-7	54.0786
Y-079080-9	64.2694
G-036698-1	59.0373
H-098709-2	64.911
Q-134350-8	70.2276
R-017513-4	59.6968
C-153892-7	70.1637
N-101155-1	64.1134
R-052244-2	56.6051
Q-131506-0	59.1199
R-082052-3	62.7118
Y-121749-8	64.3209
X-036671-7	59.7015
U-104258-0	62.0262
G-002400-0	67.3659
W-075082-9	56.5875
Z-032839-5	59.2716
A-028709-6	65.8769
B-092574-5	58.4666
O-001436-6	65.4534
T-134542-1	62.8195
V-140583-7	63.7156
D-096572-5	58.6972
X-127409-2	58.1577
A-067940-9	71.3243
Q-123055-7	68.9856
Q-052522-2	76.623
Z-082294-1	60.3073
S-063450-2	59.8989
B-085095-0	59.586
C-098533-5	70.4231
Q-054016-3	70.2962
C-116596-0	65.6832
M-020055-1	63.0672
R-043334-2	60.3066
B-063576-6	64.2227
A-066932-7	58.71
A-085265-9	60.4454
P-011346-5	58.8312
Z-121768-8	67.8272
V-105708-4	58.9165
S-005085-7	59.4026
X-150782-3	55.9335
F-118894-6	63.2951
K-050302-0	58.2167
S-041571-2	64.8408
G-010005-8	57.1553
T-060454-7	65.9801
T-042805-4	66.9826
R-026513-3	55.7714
S-104553-4	61.8658
Z-137905-8	56.8624
V-010578-5	63.5144
M-060105-6	68.6864
Q-021580-7	58.9919
E-155829-8	69.7068
S-113139-1	60.3591
S-020637-7	66.9908
I-033110-8	53.6738
K-003124-5	53.3567
J-049598-8	65.8133
Z-137824-0	63.3829
F-036859-9	68.2793
K-000415-1	63.5065
D-093890-4	54.1472
Q-121273-7	62.9198
B-001899-6	56.4407
U-105419-7	65.6812
T-014077-3	61.637
M-094997-7	68.419
K-058977-3	59.5845
D-083189-3	63.9377
U-043085-1	64.3435
T-047170-6	60.5764
V-036192-3	65.1831
V-096141-8	58.4954
N-122503-7	56.2989
V-038307-6	59.8429
V-105429-6	60.014
U-120377-8	58.5538
H-026799-9	62.6944
J-021213-4	60.1584
V-082443-4	71.2094
Q-140155-4	58.0059
P-012354-7	65.0398
I-079765-7	54.0535
Y-043926-7	67.582
L-002702-0	60.5221
N-010444-8	51.0862
L-020702-8	55.6216
B-019917-6	65.0951
U-055028-7	62.6631
X-054572-5	64.4227
Q-046240-8	75.1396
O-122045-9	68.554
A-057491-4	59.093
U-051176-8	68.8259
V-015348-7	57.8866
Y-133485-4	62.7533
C-073963-3	65.9267
Q-001159-4	65.4144
C-127099-1	59.804
P-038310-9	60.8736
B-076626-4	64.9008
Z-019690-8	65.4827
A-035792-2	55.6709
P-124440-9	60.4323
R-061730-0	62.2911
W-033646-3	57.3608
I-011510-6	63.4271
P-051270-8	58.3136
O-098977-5	63.5105
D-034886-4	65.5497
T-043264-1	65.214
X-078107-2	56.7617
O-017204-9	66.1409
X-056534-3	65.9494
J-096992-5	62.4528
O-110642-7	64.1839
Z-017692-6	61.4583
Y-149127-4	78.9712
S-076140-4	57.1384
D-074882-4	63.4042
Q-006325-6	65.1271
A-118286-5	59.1591
Z-018439-1	62.2175
Z-086353-1	68.3401
V-071427-1	61.6151
U-035543-9	73.8581
G-088088-2	59.9556
Q-018205-6	59.6922
Y-094713-7	66.3938
Y-152583-3	59.5551
T-065080-5	60.5502
N-115105-0	62.6588
I-149758-7	60.972
C-114868-5	56.7445
S-047610-2	61.8439
E-154569-1	61.7173
U-116093-6	59.066
A-080387-6	60.1108
W-081751-2	63.9912
R-127601-4	65.5277
U-024149-8	54.5377
E-076494-5	64.2649
S-043533-0	58.8252
C-053695-6	73.4171
P-010068-6	53.9164
P-145140-0	74.8241
N-130711-6	63.3838
G-130011-0	60.0477
X-052844-0	59.6306
S-063153-2	59.0957
Y-126708-9	60.2024
W-082408-8	62.3549
O-009023-3	53.8595
D-048098-9	56.5676
E-017958-2	65.3576
X-072590-5	60.1328
V-077313-6	64.7104
V-128217-8	59.8683
Z-112957-8	66.8522
X-115826-2	63.2482
F-077629-7	60.4697
Q-144034-6	62.6801
M-113043-4	68.8456
U-130646-5	66.5052
B-109881-4	64.1451
V-117912-7	53.7096
U-020828-2	63.4275
Z-116098-6	61.8805
T-139312-3	54.2591
R-124190-0	67.4771
M-043005-9	61.4599
D-042599-3	65.894
V-132627-3	64.8689
Y-071961-9	55.2401
Q-113470-9	59.0989
A-146960-1	56.7807
F-108679-4	59.3148
N-111118-7	66.0195
L-111404-0	65.6374
N-122017-8	60.6676
D-056963-4	61.9403
Y-146409-9	69.2426
B-115389-0	73.7663
T-060184-0	61.0986
E-159807-0	71.8874
R-145007-2	60.6955
Q-022246-4	58.7131
R-017081-1	75.0747
X-141287-4	59.1383
O-024431-9	56.4773
W-160717-8	64.8806
K-099585-5	65.1481
C-039781-1	58.2501
T-041761-9	57.1082
B-098640-8	70.7376
G-123998-9	65.8469
Q-124126-5	65.5922
Z-016954-1	61.7427
Q-131443-4	62.0089
V-064218-3	57.1603
R-007172-0	57.9028
H-153888-6	59.761
S-104058-4	65.447
B-078066-0	58.4117
C-091738-8	66.4817
Z-097108-7	64.9797
C-076717-1	60.6596
Y-037482-7	61.7902
L-161201-0	63.8751
J-013140-9	64.1966
Z-075382-3	65.4351
M-113610-1	68.2279
T-031429-5	62.8949
N-102613-8	69.8786
B-136755-8	60.8059
F-129856-3	67.5494
D-123797-5	62.4909
C-096535-3	64.3147
T-064063-2	57.4296
Y-106458-4	69.8616
A-135863-0	58.5692
D-058943-4	64.5242
Q-021571-6	60.6492
C-038980-0	71.9162
U-119063-6	62.037
Y-085551-2	55.5696
B-142389-7	58.5617
F-051997-8	64.2367
U-039062-5	62.0471
X-153239-1	62.1767
U-000659-5	65.2791
S-137430-5	62.7962
D-149357-7	66.4335
Q-067003-5	60.9579
F-094729-4	87.0859
F-088375-3	63.8423
O-002354-9	58.88
O-007340-3	64.291
X-097133-4	65.6161
L-003314-2	57.2685
H-093399-6	66.9156
S-044181-6	67.1115
W-048352-9	61.2956
N-075001-9	58.0815
V-065154-8	58.2816
F-083884-9	63.6403
U-102287-1	62.7474
A-128375-4	60.4969
O-041630-6	64.7173
P-044430-7	65.8543
E-059376-6	56.869
L-098587-2	63.7301
Y-022677-1	65.096
S-033912-8	60.3513
W-083290-8	58.2964
W-031738-0	61.9866
X-076352-5	62.1355
O-080105-2	62.7333
X-151529-8	57.7097
L-162200-1	60.9929
O-141143-8	63.7541
I-101420-8	58.276
E-145893-5	60.3572
T-056215-9	59.5314
Y-119823-4	77.9256
Y-069630-4	65.243
D-072488-2	59.0951
Z-130597-0	55.9007
G-131010-1	59.4268
Q-005515-4	67.9071
I-065698-6	63.5555
B-115785-0	61.732
S-002583-4	69.3065
P-021165-7	59.4184
P-007134-0	58.4024
S-042480-4	69.9607
L-093988-7	66.2133
D-057098-8	54.64
A-006578-1	73.4322
Z-142738-6	59.7074
C-157474-9	58.2275
G-156776-0	59.3263
R-114371-8	57.1252
A-068516-7	63.1571
R-144350-6	60.9496
Z-112984-1	60.937
C-039394-2	58.7823
R-006713-3	61.4216
W-114097-0	64.0256
O-050351-7	65.0975
O-034331-9	63.1122
C-155746-4	52.8817
Y-083913-6	64.5776
Y-155904-8	68.6271
X-074543-2	63.0411
V-104826-5	62.6232
Y-070692-1	61.2135
T-025048-1	58.9748
E-069960-5	59.3988
Z-069055-4	56.5408
Q-053710-2	59.8291
Q-022471-7	62.7837
D-028982-8	62.8412
L-089938-8	67.4955
W-003667-5	56.0683
P-090231-3	58.7822
U-119207-0	60.9959
Y-119733-5	66.3747
X-123296-7	70.3733
Y-158127-3	62.4788
V-100398-8	76.8605
P-121119-3	78.0351
G-079952-0	58.4164
Q-141514-1	57.3073
F-126796-4	66.1933
Y-070872-9	63.0341
X-044744-2	67.1261
A-147842-0	60.6178
B-094527-2	68.8533
Y-148542-5	54.1746
M-104241-5	63.771
L-133400-2	61.5995
A-033299-0	68.1767
H-122002-9	64.418
R-017306-3	63.6874
S-041436-8	60.6283
[truncated: 8,157 more rows]

## Sheet: NLST
NLST_source_data
Study_ID	Lung_Risk
200003	73.8241
200004	72.8292
200006	77.4309
200008	66.7072
200010	59.9843
200013	67.0119
200014	82.9555
200015	61.794
200025	59.4333
200030	66.7702
200034	61.7066
200039	67.3324
200041	73.0146
200046	68.014
200048	60.4409
200049	60.6286
200058	57.9831
200059	62.1976
200063	65.3247
200064	56.7848
200072	74.9814
200079	63.5907
200089	73.6053
200090	70.4784
200092	64.5267
200096	66.7379
200098	63.8936
200100	65.4302
200101	70.5686
200102	66.6719
200105	62.9941
200109	69.7556
200114	60.8866
200116	58.4178
200117	59.0461
200123	61.4696
200125	71.2566
200130	67.7588
200132	64.8441
200136	60.9843
200137	68.2233
200141	64.5139
200143	65.0221
200145	61.1522
200146	70.3168
200147	66.6569
200150	62.797
200153	72.3085
200158	58.1172
200159	63.6938
200162	65.0504
200164	70.061
200167	61.97
200170	71.6656
200180	57.1297
200185	68.3916
200186	64.6072
200189	63.8108
200199	61.3341
200210	63.2901
200212	62.5732
200217	65.9134
200222	56.6067
200226	71.9101
200227	64.2367
200229	67.7122
200231	65.8093
200232	60.2486
200234	58.0448
200235	68.5652
200239	73.1191
200243	64.8216
200248	61.8326
200249	58.1684
200250	61.5673
200256	66.8045
200260	64.5883
200263	70.5055
200271	81.2989
200279	59.9136
200282	62.6766
200294	78.8962
200297	59.2268
200300	68.9092
200303	81
200304	64.3087
200305	65.597
200306	61.1633
200313	68.2921
200314	76.3782
200321	61.7876
200323	69.7086
200330	61.7106
200331	83.092
200343	63.235
200352	66.38
200355	62.6987
200360	61.4736
200361	80.5475
200365	75.7556
200367	71.5012
200368	60.5952
200375	60.429
200377	67.8777
200379	59.7045
200384	71.7852
200390	67.5781
200396	58.6962
200399	72.066
200401	60.0019
200403	75.3925
200412	77.559
200414	76.4977
200420	72.4259
200431	65.7315
200433	60.9482
200435	60.2923
200440	64.487
200442	64.6247
200455	60.3373
200456	62.1218
200459	83.5364
200461	57.3599
200463	78.6547
200466	64.067
200470	61.9004
200471	68.4934
200475	70.6048
200476	66.2111
200478	65.9396
200481	90.3336
200485	65.4123
200486	63.2648
200488	65.4613
200491	64.334
200492	67.0639
200495	74.079
200514	79.9781
200515	63.3264
200519	72.2875
200523	63.1314
200528	64.1381
200531	62.9419
200535	66.014
200537	60.3814
200540	67.3272
200541	69.8316
200542	64.4892
200543	65.8876
200544	59.0694
200545	61.9417
200550	74.8651
200552	70.784
200553	65.9188
200556	69.5308
200557	60.9539
200558	67.4534
200559	72.4101
200563	55.5548
200565	68.7987
200566	72.8788
200567	75.7956
200568	68.1871
200571	69.9474
200572	58.9122
200573	68.3954
200575	66.6158
200577	70.2858
200579	66.2409
200580	72.2848
200588	61.497
200598	69.2879
200602	57.8205
200607	65.31
200608	70.9239
200610	65.2047
200612	74.1815
200616	67.4414
200621	64.3768
200624	65.3821
200627	58.3169
200629	74.5185
200630	55.1622
200632	66.6384
200637	66.9681
200640	65.2286
200644	65.3056
200647	63.8971
200648	62.9347
200652	67.8863
200658	64.9438
200660	87.433
200664	74.5547
200666	61.9384
200668	60.97
200670	66.4018
200671	76.7988
200679	56.5574
200681	60.0114
200682	65.894
200685	59.4737
200686	62.9852
200691	70.7095
200692	85.1136
200693	72.5396
200696	60.2475
200703	57.0252
200706	65.1087
200709	76.3301
200712	65.5872
200723	81.2988
200726	81.6058
200728	71.7459
200730	60.7192
200733	65.9318
200737	56.8739
200741	73.307
200749	62.4544
200750	72.6168
200751	67.9368
200753	62.0534
200756	63.6414
200758	69.1487
200767	58.6634
200773	67.5281
200774	63.2133
200776	70.597
200781	63.0644
200783	58.9699
200789	59.5309
200792	80.3741
200793	62.5246
200798	63.7927
200799	57.3961
200801	69.0555
200807	63.8734
200809	64.776
200812	69.543
200815	74.8333
200821	64.4509
200824	63.7326
200825	65.2022
200826	71.3003
200828	69.8797
200829	61.3721
200831	60.641
200836	61.7454
200839	81.5858
200847	70.1123
200851	64.4565
200857	62.9415
200859	64.3437
200867	76.328
200869	66.0375
200876	65.2634
200879	79.2266
200880	65.5359
200881	58.8357
200886	66.8233
200889	63.7231
200890	68.3482
200891	60.5507
200893	66.3529
200900	80.608
200901	68.7619
200909	68.1949
200914	71.4731
200926	70.2482
200928	64.7748
200930	60.1031
200932	65.5462
200934	69.3484
200945	61.6252
200948	61.4013
200949	67.9345
200955	66.0746
200958	61.1085
200960	77.0926
200961	60.1142
200966	57.324
200972	57.2731
200975	55.7933
200978	58.3534
200982	67.6206
200990	60.7472
200991	69.9
200999	64.1971
201002	66.5814
201003	73.2644
201004	62.2559
201008	68.9462
201010	71.7275
201016	70.756
201022	58.9643
201026	69.1549
201027	64.0628
201030	75.3641
201031	65.4788
201032	60.6951
201033	68.8819
201040	67.8678
201043	65.5394
201044	68.6344
201046	60.6748
201052	57.9812
201056	64.9816
201062	62.4493
201065	81.0298
201070	58.9671
201071	62.1244
201072	65.0862
201073	63.3936
201076	67.5235
201078	58.5875
201079	66.0264
201086	64.137
201087	72.0061
201096	62.7774
201106	73.8904
201107	60.0336
201108	61.635
201110	67.6179
201113	57.8477
201114	66.6704
201118	61.9478
201121	66.125
201122	70.5085
201135	64.2835
201136	65.2215
201144	68.0675
201146	66.8706
201147	61.6686
201160	66.8857
201176	68.3829
201179	66.6976
201187	61.0078
201189	65.2055
201193	65.5637
201198	72.0674
201202	62.7982
201209	70.6344
201212	58.4174
201214	56.6357
201215	72.248
201219	63.0736
201221	62.7811
201222	67.6949
201229	63.4555
201230	59.5116
201231	66.2737
201234	64.3273
201235	59.8467
201236	57.8766
201238	75.4845
201239	70.1741
201241	64.9775
201242	70.4365
201246	72.5783
201248	60.4042
201249	63.7301
201253	60.15
201254	61.2181
201255	68.6257
201256	64.2811
201259	61.4307
201260	72.9879
201261	62.2645
201262	62.722
201270	61.1855
201272	67.2598
201273	60.7008
201274	61.8848
201279	63.8502
201280	66.8493
201281	61.0714
201283	59.4678
201293	59.2314
201294	71.8736
201295	60.1128
201297	58.973
201300	65.6256
201301	63.9723
201302	72.2449
201304	62.3996
201307	68.0182
201312	64.5882
201314	62.5888
201325	66.1682
201326	65.5867
201328	67.1368
201333	59.8025
201341	70.8475
201344	62.2891
201345	59.9314
201347	65.9252
201350	56.2586
201352	61.0254
201357	60.7565
201359	61.3939
201362	60.4779
201363	61.504
201372	68.6801
201373	65.9348
201374	57.4291
201379	62.7624
201381	63.0109
201384	62.6134
201386	61.9648
201389	59.9767
201390	64.0026
201392	64.9061
201396	68.4504
201401	62.6104
201402	72.4453
201412	60.4117
201416	65.7253
201417	63.8161
201418	61.354
201422	58.4038
201434	66.0898
201438	66.3244
201453	66.5438
201454	63.1745
201457	68.7227
201459	67.7337
201461	61.6823
201466	73.3042
201473	65.1202
201478	56.7576
201488	68.0414
201491	69.3476
201494	67.6639
201502	67.1327
201509	69.1737
201514	63.7836
201515	67.7592
201516	54.5311
201518	61.6456
201520	60.7329
201522	69.5071
201526	62.8684
201527	57.5732
201535	69.9473
201536	71.7162
201542	67.2039
201548	65.4187
201549	60.2302
201554	63.5084
201557	70.3734
201561	57.6923
201567	57.1236
201569	64.0652
201570	69.081
201573	64.1361
201576	72.3141
201579	67.285
201580	63.5862
201581	77.5854
201583	71.7678
201585	75.9973
201590	75.1823
201591	62.6139
201594	65.418
201598	74.4415
201603	78.4518
201604	65.9486
201609	65.6601
201620	65.6615
201621	66.2634
201622	88.364
201623	77.22
201625	63.0564
201628	63.9185
201631	60.1629
201644	65.814
201647	63.6487
201653	74.3445
201654	62.2852
201659	65.0171
201660	64.2229
201662	61.0729
201663	65.443
201666	69.0993
201667	69.9536
201668	71.4444
201672	78.9738
201673	64.7776
201676	64.9607
201679	71.8754
201685	62.4808
201687	69.8385
201691	68.3322
201693	66.2242
201697	61.272
201698	65.6457
201699	68.5259
201705	66.3766
201707	63.6323
201711	68.9202
201714	63.981
201727	70.2979
201731	65.2949
201738	71.1665
201740	60.9368
201742	62.7149
201743	58.6949
201745	63.391
201748	62.8089
201750	67.3502
201753	69.6803
201755	57.3686
201760	67.1904
201767	60.1189
201768	61.9326
201774	74.9394
201776	72.4508
201777	63.6525
201782	62.9591
201783	65.4934
201784	61.8173
201785	60.5583
201786	56.4181
201792	60.5423
201793	61.6998
201795	69.4542
201797	70.3186
201799	77.6581
201813	67.2811
201817	63.0559
201820	62.6081
201821	68.3907
201825	75.6092
201844	63.2489
201847	59.8754
201848	66.6519
201851	63.8007
201857	65.3631
201858	71.8002
201860	58.7076
201868	69.4643
201873	62.6192
201875	72.501
201876	60.7667
201880	68.5434
201882	61.2495
201883	62.6292
201885	62.2951
201888	60.4405
201889	58.5475
201893	62.5058
201897	65.1567
201898	61.3384
201900	67.8674
201901	62.2289
201902	73.876
201903	59.0091
201905	66.5193
201906	68.7782
201909	62.8069
201910	62.7555
201913	65.0069
201915	77.0081
201916	69.9421
201920	84.0859
201923	59.8793
201924	67.54
201926	76.4548
201934	61.5557
201937	67.4697
201943	66.3613
201945	68.6745
201948	63.9911
201959	64.9457
201961	59.1248
201962	73.5291
201967	63.2932
201976	79.7952
201978	65.258
201982	59.7322
201983	73.3332
201987	60.4327
201993	65.6718
201995	60.185
202001	71.6171
202005	66.5339
202007	59.5055
202012	66.9875
202018	64.6864
202020	61.0224
202023	60.3396
202027	67.6519
202030	61.9251
202036	71.4953
202038	66.1002
202042	72.2905
202043	60.5173
202044	60.9933
202047	69.1077
202048	65.5774
202051	60.3655
202054	67.9341
202056	65.626
202059	60.2632
202060	71.5818
202061	61.7935
202063	62.3197
202070	61.7693
202077	63.1952
202078	73.9438
202089	68.7746
202093	68.1032
202094	60.2272
202097	61.4196
202101	58.4521
202107	59.936
202108	63.8743
202117	65.7817
202121	59.8069
202122	60.9757
202125	81.3588
202129	67.8006
202133	69.1796
202135	66.3082
202138	62.5035
202139	57.8467
202140	69.4521
202141	59.1166
202144	65.3159
202145	67.3443
202150	69.205
202153	62.1317
202156	68.6366
202162	62.2552
202169	74.3685
202170	78.1143
202175	59.7681
202179	58.244
202182	62.0801
202184	67.5884
202185	72.204
202186	56.5235
202192	67.1086
202193	68.3409
202196	64.9921
202198	61.7168
202201	59.9112
202205	59.741
202209	74.3578
202211	71.0033
202213	65.6447
202214	63.995
202216	66.8113
202217	61.1981
202220	63.6096
202221	60.7212
202223	58.3879
202227	65.1895
202228	71.6961
202233	71.8098
202240	60.988
202242	69.8681
202244	67.4065
202248	65.7039
202251	73.9916
202253	55.7924
202260	61.8661
202273	72.3795
202275	65.0872
202287	61.5324
202288	66.0187
202289	60.7306
202290	75.9361
202292	69.6732
202293	63.2778
202296	62.2281
202297	69.0616
202298	77.464
202299	58.4697
202301	61.2044
202304	70.1942
202307	70.959
202308	64.3008
202312	63.8856
202315	62.0815
202316	65.2313
202322	63.3464
202324	64.4308
202326	77.5318
202327	59.0892
202334	79.9143
202335	68.0136
202337	62.1715
202340	56.3778
202342	63.4535
202344	71.5703
202347	84.3979
202348	61.0912
202353	64.8343
202357	70.9587
202359	59.008
202360	64.0294
202361	62.1334
202363	64.531
202365	72.9436
202373	61.8772
202375	68.232
202383	61.3444
202385	67.2337
202386	66.7918
202387	81.8248
202397	76.6364
202400	67.8997
202405	66.3186
202406	64.9955
202407	75.0315
202410	70.6543
202413	63.8763
202429	70.6664
202435	64.8148
202442	64.5141
202446	67.5973
202451	87.3665
202455	80.3209
202456	78.4803
202457	63.1607
202460	61.5542
202464	72.4973
202465	59.9877
202474	66.5043
202476	71.2198
202481	62.8064
202484	87.3051
202487	62.8203
202490	58.3119
202491	64.9845
202493	64.996
202497	63.2423
202501	74.1386
202503	75.5874
202505	64.1776
202507	70.1388
202509	66.0392
202511	64.5218
202513	59.6942
202518	62.2096
202519	68.2606
202532	65.8077
202535	58.3749
202537	64.1026
202540	75.1636
202541	62.0216
202545	65.4293
202546	66.2845
202549	62.602
202550	78.138
202551	69.524
202552	72.9533
202554	60.5887
202555	74.3212
202558	68.7943
202561	63.266
202563	64.917
202564	65.0605
202566	71.8347
202568	60.4152
202573	74.9322
202578	61.7486
202579	70.6446
202581	61.8923
202584	69.3466
202585	57.2334
202586	62.0353
202587	74.4548
202591	72.0846
202595	67.6267
202602	65.4259
202608	65.9669
202609	56.742
202613	63.9859
202615	70.0709
202616	65.4795
202629	69.3773
202631	62.7865
202634	63.9502
202641	64.7336
202644	62.1695
202647	58.0617
202651	61.8961
202655	67.0421
202657	74.8161
202661	69.1033
202662	61.5504
202663	61.4578
202666	72.6773
202670	64.2848
202671	67.8929
202673	74.8328
202686	65.0365
202689	58.8783
202693	60.5639
202700	60.0114
202706	53.062
202711	62.9339
202712	66.9444
202716	62.1755
202725	70.7969
202729	59.7365
202734	68.166
202741	73.7348
202742	65.9558
202750	71.5048
202756	64.232
202759	83.0956
202762	59.0526
202769	69.6353
202770	58.2252
202771	61.582
202780	54.7338
202781	57.4814
202782	58.9108
202790	59.4654
202791	67.2596
202801	59.5427
202803	62.5832
202807	63.4084
202808	65.1991
202810	59.8941
202811	63.9738
202818	57.4579
202819	60.9235
202824	61.747
202828	61.9644
202829	72.3985
202834	66.3722
202835	65.3005
202836	69.9487
202837	66.1863
202847	70.3857
202849	69.0277
202858	62.4481
202861	72.6412
202864	63.8813
202867	70.1601
202868	69.7957
202870	64.5498
202875	61.6585
202877	65.1567
202895	64.3314
202897	65.1239
202902	65.5394
202907	75.1974
202908	67.5658
202909	64.3964
202910	59.9052
202911	62.8771
202915	63.0708
202919	60.1719
202922	68.3258
202926	63.441
202931	56.8926
202936	74.0725
202937	64.4711
202939	69.5948
202940	71.4064
202946	58.7582
202953	68.6336
202955	58.1368
202968	74.7601
202974	61.3423
202983	67.2608
202984	62.9864
202987	57.6723
202989	66.1588
202997	61.1634
203001	65.5354
203002	67.7995
203016	61.5322
203018	75.7983
203019	72.4267
203034	69.249
203035	70.7868
203040	60.6377
203045	70.7214
203047	62.7569
203050	64.1597
203051	61.3634
203052	71.3641
203056	63.4194
203057	72.5097
203058	61.7661
203060	73.6556
203061	61.7896
203062	61.2214
203069	58.9433
203071	56.1118
203074	76.7106
203081	57.2405
203083	64.5404
203096	64.647
203097	64.9107
203100	64.5158
203102	67.0671
203103	63.516
203108	64.5311
203110	71.4246
203114	70.9775
203115	63.4849
203116	68.3126
203120	69.3151
203121	66.3354
203123	65.7002
203124	60.4021
203128	62.6548
203130	67.7266
203138	64.1445
203141	55.1536
203143	66.1663
203144	66.9152
203149	69.919
203150	69.6785
203157	59.7727
203163	58.5296
203165	65.8022
203174	71.9075
203179	59.3476
203180	68.4359
203182	57.0961
203184	69.692
203186	67.2903
203187	63.9234
203190	62.494
203191	59.6934
203195	78.416
203206	66.5303
203217	69.1836
203220	63.9618
203223	64.222
203224	77.182
203232	71.9545
203235	66.0995
203236	66.2618
203238	71.0741
203239	57.194
203241	73.4029
203243	66.5403
203244	66.9389
203245	76.1662
203247	68.5318
203251	59.9958
203257	62.0396
203258	57.4958
203272	63.0493
203280	63.2505
203281	58.1175
203284	66.1852
203289	64.8565
203292	67.8433
203296	72.2413
203298	57.9246
203301	67.5545
203302	63.9965
203306	68.2643
203313	65.08
203314	74.1405
203316	74.1894
203318	60.0717
203323	64.5524
203325	73.0915
203327	63.1734
203336	62.314
203337	63.2122
203339	61.0427
203341	70.9883
203349	64.8876
203364	64.8054
203369	67.9155
203370	65.9492
203371	60.0754
203381	57.8856
203383	57.2322
203388	80.7984
203397	58.4564
203398	65.0752
203399	64.8162
203401	66.4311
203402	64.1904
203415	64.9031
203419	63.5945
203437	61.5509
203439	65.6398
203442	57.1844
203456	61.3492
203461	61.4309
203468	60.695
203476	64.3883
203477	71.2218
203479	64.0691
203497	62.1312
203498	72.7294
203499	60.5469
203503	67.6886
203507	71.7088
203510	67.3436
203516	65.3909
203517	61.7968
203521	70.9922
203522	60.7651
203524	66.9517
203528	59.9955
203529	59.6142
203537	73.9096
203539	76.203
203543	71.7119
203544	62.8293
203548	65.7686
203552	62.8067
203555	62.0573
203562	65.551
203565	67.0713
203568	65.7454
203570	60.6718
203575	73.3176
203582	59.601
203588	74.8367
203590	68.4503
203592	55.4048
203595	64.1367
203598	58.0906
203603	65.5166
203605	60.6874
203614	68.6599
203617	60.7966
203621	69.574
203627	63.9975
203628	65.3046
203630	61.1559
203631	65.9108
203632	70.0214
203635	68.3078
203637	71.8017
203648	77.398
203653	79.225
203656	62.4941
203661	63.4012
203667	71.0476
203672	86.1267
203678	77.2738
203689	61.5481
203691	57.7449
203696	70.2129
203700	67.7385
203708	61.9495
203712	59.2207
203737	71.2086
203738	64.7359
203742	66.5203
203744	70.2396
203746	64.4949
203748	67.6149
203754	57.0821
203760	64.8296
203762	66.7278
203777	60.3293
203778	65.1129
203781	68.8941
203784	72.1118
203785	61.3566
203793	59.2698
203794	62.4684
203800	64.9474
203801	67.4271
203803	62.7326
203805	68.0346
203807	67.7595
203810	63.2409
203811	69.5175
203813	59.6276
203814	74.6365
203816	66.5668
203819	64.7925
203824	61.0607
203826	66.9513
203827	67.9248
203834	66.9946
203835	61.3264
203836	67.2692
203842	64.9055
203845	69.052
203847	74.7699
203848	56.8735
203851	70.2422
203853	60.5498
203855	66.5236
203867	64.7051
203870	62.7392
203872	62.3885
203888	67.215
203893	68.9813
203896	74.4005
203897	66.7462
203899	72.4555
203901	65.629
203902	65.4179
203907	73.5533
203909	60.6248
203912	64.6056
203915	67.7395
203919	70.1149
203920	60.1271
203922	64.9952
203928	65.2314
203947	60.3069
203949	64.556
203952	64.7695
203959	62.9984
203961	61.3959
203964	62.4962
203965	68.9009
203966	83.0673
203967	57.7509
203970	62.9736
203973	74.5752
203977	60.0122
203984	70.4801
203986	69.2687
203987	61.8988
204001	72.3666
204003	68.343
204006	63.8481
204007	63.6612
204010	64.2977
204014	57.6837
204015	67.1331
204024	67.6057
204025	71.4466
204030	63.5144
204037	62.0398
204043	57.3979
204044	64.9069
204049	67.5551
204050	60.2408
204053	60.9358
204057	72.7562
204060	70.9327
204061	68.6362
204062	65.4268
204063	66.8906
204066	67.578
204069	66.1494
204071	73.5738
204075	62.7445
204080	67.9315
204088	64.7774
204094	70.8137
204097	65.5678
204100	78.7481
204101	77.4509
204102	67.3989
204105	63.7994
204106	68.8158
204112	64.7731
204118	62.4341
204121	60.4441
204123	65.907
204124	60.6121
204126	65.7929
204127	71.9787
204130	60.361
204132	76.2103
204133	73.6733
204134	59.4679
204135	63.7911
204138	67.8104
204139	64.7739
204141	70.6339
204142	64.4272
204144	64.898
204147	60.0776
204150	62.384
204159	77.1198
204161	63.9036
204166	68.7417
204169	67.9526
204173	71.7803
204176	66.5664
204178	61.2429
204179	65.4281
204183	69.488
204186	55.7797
204187	66.7069
204189	73.4593
204193	65.2345
204198	57.742
204201	68.2894
204204	63.5623
204206	67.0192
204207	67.1612
204208	63.3285
204210	57.1006
204211	62.3075
204215	69.9275
204216	62.137
204219	62.1891
204222	61.5552
204224	65.6639
204225	57.4514
204227	76.7604
204231	64.7754
204243	64.3357
204245	65.8824
204247	59.1605
204249	62.4758
204250	62.32
204253	55.3916
204258	61.4027
204263	90.6149
204264	70.9899
204266	64.2639
204271	74.8936
204276	64.2051
204279	63.3556
204288	77.2736
204291	68.5359
204293	61.8493
204295	69.45
204296	64.4181
204297	69.7022
204299	68.0267
204307	64.4536
204312	69.0419
204320	71.8693
204323	61.2837
204325	72.4871
204326	63.2637
204327	55.5956
204333	65.4939
204336	62.6135
204337	72.1822
204340	64.0378
204341	79.3087
204345	65.2275
204361	64.8612
204362	66.8491
204363	73.1327
204365	62.5786
204376	64.0249
204379	67.4637
204386	57.8222
204388	92.2394
204390	61.0303
204395	63.549
204400	59.2291
204404	64.6239
204407	63.0356
204410	58.0961
204412	59.9803
204414	63.8756
204416	74.6962
204419	56.7633
204420	66.1863
204422	63.8603
204425	71.6746
204439	71.4611
204442	59.0291
204444	75.6435
204450	62.2297
204454	62.9498
204456	67.3919
204465	70.5347
204470	63.6142
204472	63.4277
204479	58.7853
204483	72.5791
204490	59.5791
204512	62.5966
204517	67.8096
204518	67.0044
204526	58.488
204531	64.2186
204533	58.2479
204534	67.8339
204543	58.4624
204544	57.786
204546	64.0706
204552	66.0804
204556	77.1995
204558	57.1888
204562	76.6278
204563	73.2562
204564	74.3248
204565	60.822
204572	75.6994
204573	60.3076
204580	72.2611
204582	82.6221
204586	75.1185
204587	65.2959
204588	60.3869
204596	61.4671
204597	64.7325
204598	69.0528
204599	71.1353
204600	68.0733
204601	74.2566
204606	68.4363
204607	59.3467
204613	85.01
204614	65.1787
204616	59.9596
204617	65.3347
204619	67.6869
204624	60.9019
204632	62.4176
204634	66.1457
204636	62.4356
204640	73.8094
204642	63.1413
204643	73.2842
204649	72.1942
204651	69.5847
204653	57.3823
204654	61.2119
204656	67.5616
204657	66.9425
204658	71.6497
204664	64.331
204665	66.5834
204675	66.6812
204676	66.8499
204679	64.5319
204688	71.8424
204690	62.7399
204697	69.7804
204698	62.2458
204699	63.326
204702	69.9203
204703	66.6346
204704	67.124
204707	69.8036
204710	65.4699
204717	71.4506
204722	62.2011
204724	63.4509
204728	66.7176
204730	68.2803
204734	68.4811
204735	61.3527
204736	65.7849
204740	73.3742
204741	64.1148
204745	72.2121
204750	61.3898
204756	60.1506
204758	64.3877
204764	64.0568
204766	66.647
204768	67.3998
204770	71.5425
204772	60.2305
204776	66.9914
204778	60.0268
204779	60.5443
204783	66.1552
204786	61.2913
204788	71.8561
204789	66.0794
204790	67.3229
204792	61.3179
204797	63.4811
204798	63.2895
204802	79.4439
204803	67.9102
204807	65.9329
204814	67.2895
204816	67.5044
204817	63.4358
204820	62.962
204821	57.928
204823	62.0319
204825	72.1802
204827	72.0576
204830	61.8387
204831	73.9578
204834	76.874
204835	60.3369
204840	71.6386
204841	77.1777
204842	59.2353
204844	59.5857
204846	59.4195
204849	58.1742
204852	71.6026
204858	60.9072
204861	62.7805
204864	67.7936
204881	59.2918
204888	67.9637
204895	69.0556
204897	60.4695
204899	65.2156
204903	66.2455
204905	71.9107
204906	63.9182
204907	70.5115
204912	62.0849
204913	56.8633
204916	66.6827
204921	65.121
204924	62.6003
204926	63.0673
204927	67.5697
204928	70.4943
204929	63.066
204931	66.1101
204933	61.9185
204940	62.7493
204942	71.2299
204947	60.8824
204954	62.8163
204958	64.7433
204961	58.0521
204962	67.7506
204966	67.4952
204970	63.9006
204971	71.5562
204974	75.4949
204978	70.3844
204980	71.7091
204981	64.6175
204983	73.2815
204984	70.6015
204986	64.1268
204995	62.8076
204999	71.2857
205002	62.3115
205004	61.0916
205005	67.3059
205007	59.3044
205010	64.0231
205011	65.3279
205015	66.7108
205018	63.1657
205022	59.5316
205024	61.32
205026	67.0497
205028	61.7157
205040	71.9477
205043	62.8567
205045	68.3876
205048	77.3571
205054	74.9843
205056	71.7706
205064	61.7863
205071	73.5178
205072	76.8413
205073	71.9556
205077	60.5111
205079	61.9461
205087	73.4078
205090	67.7395
205093	60.2112
205094	65.2629
205107	59.7401
205109	66.4056
205111	67.5142
205116	68.252
205119	67.5423
205121	61.7438
205125	66.2362
205129	73.6973
205138	60.6139
205143	58.8643
205146	68.7921
205149	73.1708
205154	60.0534
205159	61.3517
205172	66.0919
205177	68.167
205179	74.3881
205184	63.1008
205186	63.1234
205187	63.0217
205199	62.5119
205205	64.5127
205206	64.3059
205207	66.5177
205208	70.6812
205209	60.7446
205212	68.5818
205216	74.2768
205218	64.918
205221	63.7711
205223	63.0486
205228	65.2547
205230	72.6166
205231	60.0421
205232	65.3083
205237	64.5313
205242	67.8248
205243	74.0309
205244	64.1654
205246	68.613
205252	73.1417
205256	66.3327
205258	62.1683
205259	61.5801
205263	66.0363
205265	64.5141
205268	68.7854
205276	68.6358
205281	73.5895
205285	66.128
205286	62.0067
205287	56.0415
205295	59.5991
205301	71.0542
205302	73.068
205304	62.9782
205305	65.7283
205310	62.6825
205315	60.973
205316	66.765
205318	59.5575
205324	70.1146
205328	62.5467
205334	60.5074
205335	64.2896
205344	59.7904
205347	62.6815
205349	76.3953
205351	66.0778
205357	58.5046
205363	59.5064
205365	70.3858
205368	63.0023
205370	68.62
205371	61.8357
205373	64.5092
205377	59.3724
205387	63.2183
205390	75.553
205399	57.8786
205400	70.378
205403	65.7536
205413	61.8624
205414	75.4628
205423	60.8312
205427	68.4344
205443	62.7183
205445	63.2875
205449	63.6621
205451	66.4101
205456	71.6969
205458	71.9129
205460	61.2699
205476	70.3844
205481	58.7514
205483	60.1391
205485	66.5793
205488	65.8823
205494	53.8108
205496	60.7359
205502	69.2549
205503	60.8897
205519	64.8388
205523	65.9481
205524	63.8899
205525	67.5481
205526	64.2006
205528	66.2397
205530	65.5589
205536	58.1023
205541	69.4203
205543	60.1834
205546	69.7169
205552	72.0649
205553	69.8772
205554	62.7509
205558	62.8344
205560	64.0338
205561	66.5328
205567	63.3081
205568	59.9005
205577	79.9553
205584	60.9418
205590	82.3985
205592	60.5832
205597	66.6339
205608	59.8395
205613	65.4665
205618	65.7484
205619	64.0451
205625	61.5291
205627	65.2685
205630	64.2244
205632	67.6936
205635	69.9072
205636	64.3355
205639	80.2866
205651	64.4927
205664	63.4879
205665	68.4339
205666	65.6765
205667	71.3646
205671	63.0201
205675	63.5739
205677	70.9205
205678	73.6342
205680	71.0735
205683	59.3061
205684	70.4288
205685	64.2133
205686	64.1403
205689	59.1623
205692	64.8051
205695	58.9151
205707	61.9351
205711	63.8532
205713	70.1233
205722	61.6941
205725	71.2676
205727	61.1829
205728	68.2241
205731	61.0859
205742	70.9246
205746	61.6539
205755	71.206
205762	64.0084
205763	61.6828
205778	72.2527
205779	59.5093
205782	61.2084
205791	57.0343
205792	65.8025
205793	61.2607
205794	62.9201
205797	62.754
205799	64.5315
205804	64.9582
205807	67.8037
205809	74.9321
205811	63.8662
205819	60.5742
205820	65.534
205821	66.1917
205823	60.1429
205826	76.3019
205829	66.4301
205834	72.1113
205840	73.8169
205843	68.5444
205844	66.5929
205846	64.2107
205852	61.5421
205863	74.0867
205864	61.5942
205867	81.0085
205871	62.7495
205879	62.7382
205896	59.1282
205899	64.9596
205903	61.0985
205904	78.5598
205906	63.7675
205909	67.7033
205910	70.96
205913	66.8549
205916	65.0681
205926	63.1815
205928	65.8497
205929	72.7327
205939	68.4312
205940	71.7295
205943	71.0065
205947	58.3897
205949	76.2602
205950	67.6455
205953	67.9348
205959	57.4661
205966	63.0747
205968	69.5774
205969	68.8236
205971	64.3052
205973	60.0832
205974	58.5596
205975	61.5267
205977	56.5101
205986	64.9776
205988	62.6191
205995	59.9232
205996	61.1117
206000	63.5833
206003	67.7318
206006	70.9946
206015	59.7592
206020	69.12
206024	59.0172
206028	70.761
206032	63.8282
206035	72.779
206039	71.75
206044	62.668
206046	70.5349
206055	69.9288
206056	72.1165
206058	62.5944
206059	59.5485
206061	69.0066
206062	69.0414
206068	63.3079
206070	66.7921
206073	63.2867
206076	59.8408
206077	72.4388
206082	68.6859
206084	59.1514
206086	69.5311
206090	61.5363
206091	62.6288
206097	66.5657
206098	68.1764
206102	66.1386
206103	66.2867
206104	63.8119
206105	61.4395
206106	79.7659
206109	66.7774
206110	63.0032
206111	63.9038
206112	64.9544
206117	65.5321
206118	63.7461
206123	68.676
206128	64.4088
206137	69.8074
206138	65.3461
206143	77.9181
206149	67.7882
206151	68.3002
206153	64.4369
206154	60.9642
206156	63.5676
206158	63.2095
206162	58.9278
206166	62.3916
206167	63.1185
206172	65.4156
206174	61.3944
206176	60.6401
206178	61.4632
206182	65.934
206184	61.9494
206188	65.9389
206191	57.2533
206200	66.3552
206201	67.6433
206202	68.1299
206204	63.6593
206207	60.6118
206214	58.3565
206218	58.4281
206221	62.6708
206222	68.8011
206224	65.2228
206225	72.205
206229	55.8897
206231	74.6569
206233	62.7813
206236	71.8313
206237	69.0694
206238	61.2366
206245	73.9827
206249	62.433
206255	66.5978
206263	63.2404
206264	61.5481
206266	59.3809
206268	66.7558
206272	58.505
206275	68.5575
206280	70.4997
206282	65.5137
206291	62.904
206297	75.9167
206299	69.1177
206300	62.8316
206301	66.7338
206305	63.0741
206310	73.6033
206314	75.5332
206316	60.7352
206317	64.5012
206321	69.6171
206327	67.0483
206328	68.2663
206337	77.9225
206339	78.2392
206345	61.5003
206355	60.3642
206358	66.5538
206365	61.2333
206367	77.9117
206368	74.0413
206369	69.666
206372	62.5901
206374	73.9188
206377	69.8948
206390	71.5933
206397	77.8525
206399	59.6341
206400	63.152
206401	65.064
206403	69.6199
206405	68.4748
206406	81.6996
206407	74.3134
206410	74.8515
206412	68.2385
206413	68.1928
206415	67.5722
206417	66.449
206419	61.1317
206420	65.7332
206423	64.7757
206425	70.2863
206426	61.5305
206429	65.3207
206432	59.1358
206445	63.5734
206447	75.7857
206449	66.0181
206454	69.1527
206456	69.9586
206460	62.7532
206461	58.9375
206462	59.6178
206466	66.309
206467	72.1486
206468	62.3728
206470	66.736
206476	63.878
206477	69.8063
206484	61.5964
206486	72.2905
206487	64.7393
206490	60.6025
206510	63.1556
206511	66.5569
206521	61.0137
206522	68.3979
206523	67.4075
206526	60.7345
206529	70.7755
206531	59.8963
206534	77.627
206538	63.3119
206539	64.7071
206544	63.3547
206554	59.592
206557	66.9921
206559	64.0625
206561	71.9247
206562	64.0366
206566	66.8041
206570	67.2336
206571	61.6792
206580	66.5347
206581	67.3638
206582	62.7934
206583	56.9935
206587	64.8422
206593	72.1448
206595	65.4794
206597	77.0867
206602	56.6178
206604	62.2575
206607	71.1485
206608	68.9113
206610	70.4781
206615	65.7118
206630	61.6843
206640	57.6675
206643	55.1325
206646	65.5179
206649	69.7212
206652	63.1267
206663	62.2871
206664	60.5779
206669	64.2145
206670	66.7306
206680	64.9191
206681	72.1306
206686	63.0235
206688	60.5892
206689	72.2753
206695	58.9123
206696	59.6077
206697	68.9542
206698	61.5639
206702	74.0061
206714	62.8922
206715	62.6101
206718	61.5198
206719	65.5439
206722	62.1091
206727	63.1811
206730	63.186
206743	71.0466
206749	64.2404
206758	63.8017
206762	63.2432
206763	68.7286
206773	67.7285
206780	63.4408
206781	68.9041
206783	72.2055
206789	66.4001
206792	65.41
206794	63.2082
206796	70.8581
206799	66.2286
206804	65.0175
206816	65.0876
206818	57.4695
206823	60.5142
206824	71.4091
206826	65.0132
206831	65.3968
206832	70.6611
206836	57.5831
206837	64.3128
206840	61.3797
206843	58.414
206856	70.5724
206860	60.3905
206873	62.741
206876	58.8539
206886	62.2332
206890	59.6735
206892	58.2879
206893	62.9328
206895	66.2318
206898	75.8687
206901	69.341
206911	60.0855
206914	72.6895
206916	70.1362
206918	60.1868
206920	67.8688
206922	55.459
206923	62.6409
206944	73.6849
206945	68.4847
206947	59.9248
206956	58.062
206960	66.3948
206961	59.3107
206965	62.8445
206967	63.3311
206968	83.9118
206972	66.3145
206973	75.5991
206984	68.2986
206988	64.3882
206989	60.3384
206991	65.997
206997	64.605
206998	67.903
206999	65.26
207001	67.8803
207004	62.8288
207005	63.3191
207010	62.8686
207012	61.033
207017	61.7384
207021	59.502
207025	65.3408
207033	72.5254
207037	57.1141
207038	55.8142
207042	62.0627
207051	62.4276
207053	60.9667
207061	59.9116
207063	64.5419
207064	62.8997
207071	61.5674
207074	69.4013
207079	71.0119
207082	60.1841
207086	61.2481
207090	62.8494
207092	73.5056
207096	67.6934
207098	67.1095
207103	66.9727
207107	71.7975
207109	60.6675
[truncated: 3,416 more rows]

## Sheet: BLCS
BLCS_source_data
Study_ID	Lung_Risk
1	86.7509
2	71.4775
3	61.7906
4	72.0913
5	93.1575
6	72.1986
7	73.8674
8	73.7262
9	68.7528
10	75.7046
11	70.5624
12	64.8352
13	70.2535
14	71.2645
15	72.6216
16	76.8827
17	75.1479
18	80.6752
19	74.6679
20	72.977
21	67.7637
22	69.1844
23	62.7493
24	66.1548
25	82.5112
26	68.3659
27	73.2382
28	64.8539
29	73.2215
30	74.2869
31	73.6722
32	79.4851
33	68.4208
34	67.4412
35	93.1412
36	68.4851
37	70.9703
38	67.5103
39	72.0673
40	69.103
41	82.3243
42	85.4935
43	76.621
44	82.0499
45	74.7212
46	71.552
47	71.7458
48	74.3873
49	67.4957
50	64.5909
51	73.4544
52	97.1585
53	64.659
54	82.7996
55	68.5539
56	72.8853
57	67.9821
58	63.8644
59	77.191
60	66.5752
61	63.84
62	75.5162
63	69.3586
64	77.617
65	66.0377
66	75.8704
67	88.3904
68	68.1837
69	72.8241
70	62.7017
71	84.4775
72	77.3044
73	69.0803
74	61.9168
75	67.5759
76	79.428
77	69.4285
78	68.2793
79	90.3604
80	64.2674
81	67.7183
82	69.7427
83	85.957
84	68.9548
85	69.5762
86	76.5879
87	77.7509
88	69.1872
89	71.4132
90	62.5945
91	59.8719
92	75.5403
93	63.9313
94	70.207
95	88.1822
96	65.3209
97	62.9246
98	69.8251
99	72.8644
100	78.8121
101	71.7365
102	61.1928
103	60.5962
104	65.5605
105	76.8271
106	79.4709
107	68.7052
108	70.6948
109	67.54
110	67.587
111	76.0712
112	68.5129
113	63.0803
114	73.1842
115	66.4138
116	61.2322
117	62.532
118	67.883
119	66.5872
120	64.4673
121	60.9091
122	63.7267
123	63.8728
124	73.656
125	68.1567
126	57.9147
127	64.8172
128	78.303
129	67.8419
130	75.8271
131	78.4119
132	62.3289
133	72.2507
134	70.5841
135	68.2265
136	65.3781
137	66.6602
138	64.113
139	65.568
140	87.6497
141	91.4572
142	66.4474
143	69.3332
144	67.008
145	58.7757
146	63.7094
147	70.5657
148	81.0043
149	73.192
150	72.0815
151	85.5176
152	74.0785
153	63.1386
154	71.3901
155	73.7861
156	68.8954
157	77.1776
158	94.7876
159	66.1238
160	59.0228
161	67.7479
162	70.8312
163	74.4857
164	71.8462
165	76.7744
166	66.3959
167	66.1589
168	64.849
169	68.2716
170	76.8375
171	65.0143
172	59.9116
173	64.8228
174	76.0182
175	64.5206
176	73.6131
177	66.6046
178	78.0508
179	75.418
180	76.9296
181	70.0913
182	66.7214
183	70.0008
184	71.3523
185	72.0001
186	65.2719
187	77.1633
188	73.1912
189	61.2714
190	65.6131
191	64.5617
192	65.4086
193	64.2757
194	67.403
195	60.5108
196	61.1649
197	69.7245
198	65.2205
199	67.9006
200	62.2748
201	65.4188
202	68.9671
203	67.7151
204	75.0457
205	69.71
206	64.997
207	63.6929
208	67.3212
209	68.3043
210	73.0057
211	65.9458
212	67.1478
213	64.5151
214	78.1056
215	65.0079
216	67.6228
217	60.5897
218	70.4597
219	55.4863
220	84.536
221	68.4912
222	70.2587
223	72.0487
224	64.7942
225	75.302
226	78.8946
227	73.1497
228	64.0636
229	74.8741
230	82.7804
231	67.2892
232	64.0054
233	65.9822
234	66.926
235	63.374
236	69.2607
237	67.2661
238	69.7175
239	65.5738
240	71.4458
241	63.1545
242	69.9003
243	66.727
244	69.2743
245	63.3103
246	63.7738
247	65.3236
248	64.3437
249	79.2244
250	64.6859
251	66.607
252	69.0588
253	64.9977
254	73.9679
255	68.3729
256	67.4906
257	66.2254
258	82.1731
259	70.1943
260	89.1485
261	63.2887
262	66.4625
263	64.1261
264	62.7936
265	63.7209
266	66.4651
267	71.4756
268	77.4401
269	69.0349
270	66.0808
271	67.0612
272	64.0776
273	62.4727
274	74.4276
275	64.5762
276	84.611
277	60.4679
278	68.2226
279	64.3796
280	62.2884
281	61.6609
282	69.9309
283	69.6928
284	64.0956
285	73.6476
286	78.824
287	66.0126
288	66.2587
289	64.763
290	76.8851
291	75.1691
292	72.9231
293	76.236
294	75.7018
295	70.9994
296	71.0299
297	79.2669
298	70.6362
299	70.9103
300	76.6306
301	71.0042
302	73.5761
303	72.6348
304	66.616
305	82.0644
306	70.1677
307	68.1727
308	72.3325
309	70.0249
310	70.7227
311	71.0623
312	69.413
313	73.449
314	62.4554
315	72.319
316	85.1568
317	78.5031
318	66.3948
319	73.6142
320	59.9153
321	80.0347
322	75.1566
323	81.0674
324	67.4247
325	69.4735
326	74.7048
327	66.6434
328	73.27
329	69.8238
330	64.1704
331	66.9395
332	64.9596
333	75.3416
334	65.1033
335	71.1691
336	67.0357
337	73.1583
338	65.7411
339	64.5515
340	72.1205
341	71.4033
342	66.3357
343	61.6133
344	71.118
345	73.0958
346	74.1555
347	72.1957
348	72.5853
349	64.6377
350	67.0591
351	66.706
352	66.2467
353	70.8706
354	69.315
355	69.7278
356	74.5479
357	68.8075
358	64.7676
359	73.8859
360	76.3206
361	63.7109
362	71.2954
363	76.414
364	77.7828
365	72.3591
366	76.4266
367	73.6755
368	72.8124
369	68.7024
370	60.7883
371	64.7195
372	80.3023
373	73.3465
374	60.055
375	65.0096
376	70.1002
377	69.3733
378	71.485
379	69.9615
380	80.5145
381	64.7277
382	61.7272
383	71.2885
384	71.545
385	90.0095
386	63.8466
387	74.1918
388	81.0914
389	67.0507
390	69.4848
391	76.5249
392	62.4655
393	59.7191
394	67.0235
395	69.7274
396	75.7729
397	65.1239
398	75.7533
399	69.974
400	93.0071
401	70.3494
402	74.1899
403	72.1079
404	64.2234
405	75.877
406	67.705
407	59.4983
